# Supplementary material for: Oxidized LDL Induces Pro‐Inflammatory Transcriptomic and Epigenomic Responses in Human CD4 + T Cells
Source: FASEB J. 2026 Feb 18;40(4):e71571. doi: 10.1096/fj.202503657R (PMC12916081; doi:10.1096/fj.202503657R)
Supplement: Supplementary file 1 — Data S1: fsb271571‐sup‐0001‐Data S1.xlsx. [file FSB2-40-e71571-s001.zip]

Archive with 2 entries (2 files):
- fsb271571-sup-0001-Supinfo01.xlsx
- fsb271571-sup-0002-Supinfo02.docx
