# Supplementary material for: Oxidized LDL Induces Pro‐Inflammatory Transcriptomic and Epigenomic Responses in Human CD4 + T Cells
Source: FASEB J. 2026 Feb 18;40(4):e71571. doi: 10.1096/fj.202503657R (PMC12916081; doi:10.1096/fj.202503657R)
Supplement: Supplementary file 1 — Data S1: fsb271571‐sup‐0001‐Data S1.xlsx. [file FSB2-40-e71571-s001.zip › fsb271571-sup-0001-Supinfo01.xlsx]

## Sheet: Supplementary Table Information
Supplementary Table	Title	Legend
Supplementary Table 1	Differentially Expressed Genes	Gene symbols and ENTREZ IDs of differentially expressed genes in oxLDL vs buffer-treated samples as defined by a Benjamini-Hochberg-adjusted p value <0.05 from the edgeR QLF test. Log fold changes of gene expression are presented with positive scores indicating increased expression in oxLDL-treated samples.
Supplementary Table 2	Differentially Accessible ATAC Peaks	Genomic locations and ChIPseeker annotations of differentially accessible peaks in oxLDL vs buffer-treated samples, with positive log fold changes representing increased accessibility in oxLDL. P values computed using edgeR QLF test and Benjamini-Hochberg adjusted, sorted by genomic location.
Supplementary Table 3	H3K27ac Peaks	Genomic coordinates of H3K27ac peaks called by MACS3, sorted by location.
Supplementary Table 4	H3K27ac Overlap with ATAC Peaks	Numbers of H3K27ac peaks overlapping with ATAC peaks.
Supplementary Table 5	Putative Enhancer Regions	Genomic coordinates and contacts of H3K27ac- and ATAC-peaks that have significant interactions with promoter regions - termed 'putative enhancers', sorted by genomic location.
Supplementrary Table 6	Prioritised CAD-associated Variants	rsIDs and genomic loci of prioritised CAD variants - with their TF motifs disrupted and eQTL genes.
Supplementary Table 7	AlphaGenome predictions of prioritised variants	Predicted variant effect scores for CAD-prioritised variants for prioritised variants across the following modalities: RNA-seq, ATAC-seq, CHIP_TF, CHIP_Histone. Variant effect scores are presented as raw and quantile scores. Predictions are ranked by most negative to most positive raw score, with negative values representing a reduction in expression/accessibility/binding with the alternate allel…

## Sheet: Supplementary Table 1
Gene Symbol	Entrez ID	log2 Fold Change(oxLDL/Buffer)	p Value	BH-Adjusted p Value
ENSG00000262370	NA	3.43319	7.19133e-09	7.30798e-05
FAM153CP	653316	-2.94953	1.18763e-08	7.30798e-05
MXI1	4601	-2.17331	1.40965e-08	7.30798e-05
LTA	4049	2.15461	1.76713e-08	7.30798e-05
SLC29A4	222962	-5.66509	3.65172e-08	0.000107043
SDR42E1	93517	-3.29767	3.8826e-08	0.000107043
DDX25	29118	4.99562	4.71105e-08	0.000111329
N4BP3	23138	-3.9196	6.22673e-08	0.000115572
C2orf72	257407	-3.76451	6.2879e-08	0.000115572
FUT7	2529	2.56081	7.94385e-08	0.000131407
IGFBP2	3485	-5.44284	8.79132e-08	0.000132205
MT1E	4493	-4.06716	1.25772e-07	0.000173376
FAM111B	374393	1.81335	1.39724e-07	0.000177793
PNMA2	10687	-4.79186	1.60919e-07	0.000190137
RBMS2	5939	-2.97069	1.78979e-07	0.000197378
JPH2	57158	-5.04441	2.12124e-07	0.00021931
BAX	581	1.50053	2.5693e-07	0.000239303
FBXL19-AS1	283932	2.0958	2.60395e-07	0.000239303
ARFGEF3	57221	-3.00331	2.93728e-07	0.000255729
FBLN5	10516	-2.84168	3.40843e-07	0.000281911
AP3B2	8120	3.6978	3.75196e-07	0.000295106
ENSG00000287126	NA	2.63295	4.03295e-07	0.000295106
STC1	6781	-6.22145	4.10316e-07	0.000295106
CCNT2-AS1	100129961	3.21477	4.47042e-07	0.000308124
ZNF395	55893	-2.22095	4.74555e-07	0.000314003
MYO1B	4430	-1.83914	5.47514e-07	0.000340451
DBN1	1627	-2.41461	5.65716e-07	0.000340451
IFITM1	8519	-1.91165	5.76268e-07	0.000340451
SSRP1	6749	-1.64509	6.49416e-07	0.000346207
GDAP1	54332	1.91908	6.57148e-07	0.000346207
CNKSR3	154043	-4.04871	6.73005e-07	0.000346207
ENSG00000285589	NA	1.86883	6.84351e-07	0.000346207
LRP2	4036	-2.89426	7.39492e-07	0.000346207
IFNG	3458	2.74756	7.76178e-07	0.000346207
SYP	6855	1.82859	7.84372e-07	0.000346207
LINC01550	388011	-2.10136	7.93089e-07	0.000346207
DPY19L4	286148	-1.90956	8.03889e-07	0.000346207
SLC2A3	6515	-1.7234	8.10679e-07	0.000346207
LINC03047	107986898	-3.77953	9.02161e-07	0.000346207
SLC25A23	79085	-2.3293	9.0617e-07	0.000346207
NRN1	51299	-4.54784	9.16478e-07	0.000346207
UBXN8	7993	1.78922	9.37371e-07	0.000346207
C1GALT1C1	29071	1.3385	9.9137e-07	0.000346207
ZMAT3	64393	1.80925	1.01056e-06	0.000346207
FAM162A	26355	-1.61131	1.05148e-06	0.000346207
EGFL6	25975	-3.22922	1.05954e-06	0.000346207
FDXR	2232	1.35293	1.06178e-06	0.000346207
FAM153A	285596	-1.95932	1.06778e-06	0.000346207
PTPRM	5797	-1.9275	1.07167e-06	0.000346207
TMEM74B	55321	-4.48608	1.07659e-06	0.000346207
DENND11	57189	-1.44278	1.09487e-06	0.000346207
BARX1	56033	-5.26791	1.0987e-06	0.000346207
ZNF619	285267	-2.22034	1.11318e-06	0.000346207
SMARCD3	6604	-3.1918	1.13017e-06	0.000346207
SLC30A1	7779	-2.52825	1.19415e-06	0.000355747
ENSG00000260750	NA	-6.88975	1.2324e-06	0.000355747
KLF4	9314	-3.00002	1.2351e-06	0.000355747
ENSG00000265907	NA	-3.64294	1.26108e-06	0.000355747
OTUD7A	161725	-2.38222	1.29549e-06	0.000355747
ATP10D	57205	2.07448	1.30709e-06	0.000355747
FKTN	2218	-1.77462	1.31185e-06	0.000355747
PFKFB4	5210	-1.99718	1.36063e-06	0.000358193
EPHA3	2042	-6.13539	1.37663e-06	0.000358193
GBA1	2629	1.80896	1.38723e-06	0.000358193
ENSG00000255508	NA	2.43815	1.40748e-06	0.000358193
GEM	2669	-2.73217	1.52136e-06	0.000377551
HTRA2	27429	1.73669	1.52919e-06	0.000377551
DEF8	54849	-2.17193	1.57098e-06	0.000382165
CDKN1A	1026	1.73142	1.71581e-06	0.000391931
SLC41A3	54946	1.30574	1.72655e-06	0.000391931
CRNDE	643911	-3.05758	1.72825e-06	0.000391931
EEF1AKMT2	399818	-3.61241	1.73221e-06	0.000391931
LRRC37A11P	342666	5.46086	1.73304e-06	0.000391931
PLEKHH1	57475	-2.73468	1.76444e-06	0.000391931
RETREG1	54463	-2.05464	1.77698e-06	0.000391931
SVIL2P	645954	2.27838	1.83425e-06	0.00039924
MGAT3	4248	2.73806	1.87142e-06	0.000402039
LYSMD1	388695	1.94897	1.98811e-06	0.000421632
AMN1	196394	2.01419	2.06459e-06	0.000428952
ADD2	119	-1.87963	2.07542e-06	0.000428952
ZNF22	7570	-2.04328	2.10042e-06	0.000428952
PRRG2	5639	2.3618	2.18501e-06	0.000432885
PIH1D2	120379	3.5985	2.19907e-06	0.000432885
SCG3	29106	9.06661	2.22618e-06	0.000432885
CCDC142	84865	1.97272	2.23809e-06	0.000432885
BEND5	79656	-4.83061	2.25142e-06	0.000432885
SEMA6C	10500	2.10649	2.28963e-06	0.000432885
ADM	133	-3.46306	2.30286e-06	0.000432885
PSTPIP2	9050	-1.65924	2.37315e-06	0.000436593
UPK1A	11045	-3.35029	2.37537e-06	0.000436593
PRKAB2	5565	-2.81916	2.46436e-06	0.000445738
PCED1B-AS1	100233209	-1.74792	2.47902e-06	0.000445738
FAM13A	10144	-1.81031	2.52546e-06	0.000449205
CDHR1	92211	-4.51954	2.59228e-06	0.000456185
UFC1	51506	1.26567	2.73485e-06	0.000467784
CCDC152	100129792	-2.58914	2.74284e-06	0.000467784
CLEC2B	9976	-1.88712	2.76652e-06	0.000467784
TLCD1	116238	2.53027	2.7713e-06	0.000467784
RNF165	NA	-4.77088	2.93907e-06	0.000491092
ENSG00000266088	NA	-3.78266	2.99741e-06	0.000495832
SETBP1	26040	-2.01137	3.06433e-06	0.000500347
PLAG1	5324	-1.52111	3.09672e-06	0.000500347
GNAO1	2775	-3.77802	3.16224e-06	0.000500347
ACER2	340485	2.66053	3.18577e-06	0.000500347
RXRA	6256	-3.61461	3.20336e-06	0.000500347
SLC25A36	55186	-1.22122	3.22688e-06	0.000500347
FADS2	9415	-2.55226	3.23644e-06	0.000500347
CHD6	84181	-1.16403	3.2817e-06	0.000500408
ENSG00000289405	NA	-1.70626	3.29733e-06	0.000500408
GGACT	87769	-3.08735	3.37746e-06	0.000507909
FLT1	2321	-1.937	3.42269e-06	0.000510073
PTPRF	5792	-3.0459	3.47814e-06	0.000510478
ARID5A	10865	-1.65214	3.50706e-06	0.000510478
UPK1A-AS1	100862728	-3.08403	3.54311e-06	0.000510478
ISM2	145501	-5.81986	3.54884e-06	0.000510478
COQ3	51805	-2.19579	3.71565e-06	0.000529865
ZMYM3	9203	-1.99309	3.76415e-06	0.000532193
BCAT1	586	-1.16468	3.9385e-06	0.000552125
CKAP4	10970	-1.53138	4.08283e-06	0.000563209
PLAC8	51316	-1.46907	4.08566e-06	0.000563209
YPEL3	83719	1.14205	4.14865e-06	0.000566409
PDK1	5163	-1.33068	4.23103e-06	0.000566409
PLXNC1	10154	-1.49355	4.26333e-06	0.000566409
ENSG00000289731	NA	-2.02367	4.27972e-06	0.000566409
ZNF496	84838	-1.51842	4.28008e-06	0.000566409
LIG3	3980	1.34737	4.35894e-06	0.000572266
SCAMP5	192683	3.17172	4.39776e-06	0.000572817
SRD5A3	79644	-2.64844	4.51713e-06	0.000579519
TAF13	6884	1.77627	4.57587e-06	0.000579519
ZNF143	7702	1.27191	4.62956e-06	0.000579519
ENSG00000290922	NA	2.12173	4.6297e-06	0.000579519
FAM219A	203259	1.3973	4.65337e-06	0.000579519
HILPDA	29923	-2.00015	4.67451e-06	0.000579519
RASAL1	8437	-3.35232	4.7079e-06	0.000579519
PTPN3	5774	2.84582	4.73895e-06	0.000579519
ZFP36L2	678	-1.61223	4.77313e-06	0.000579519
FGD2	221472	1.9624	4.80226e-06	0.000579519
HNF1B	6928	3.2711	4.83458e-06	0.000579519
NEK3	4752	-2.28387	4.9154e-06	0.000583529
RPP40	10799	1.79876	4.93859e-06	0.000583529
CCL22	6367	1.34704	5.1737e-06	0.000601557
CA9	768	-3.80075	5.20265e-06	0.000601557
TTC28	23331	-2.15926	5.20336e-06	0.000601557
TAC1	6863	4.98363	5.23662e-06	0.000601557
IFITM3P6	643058	-2.81392	5.31508e-06	0.000606359
PINK1	65018	2.07	5.41726e-06	0.000613432
HPCAL4	51440	-2.11924	5.46656e-06	0.000613432
PPFIA4	8497	-2.33446	5.48833e-06	0.000613432
TMPRSS3	64699	-1.81793	5.64807e-06	0.00062705
ADGRE2	30817	2.53127	5.69292e-06	0.000627714
KDM1A	23028	-1.48742	5.73922e-06	0.000627714
AEN	64782	1.32248	5.7679e-06	0.000627714
TUBG1	7283	1.336	5.88332e-06	0.000632209
LCT-AS1	100507600	-3.08836	5.93214e-06	0.000632209
SWT1	54823	1.45819	5.93638e-06	0.000632209
PRELID2	153768	-3.09625	5.96207e-06	0.000632209
CSRP1	1465	-1.52962	6.11043e-06	0.000641251
SERPINE2	5270	-1.50472	6.13965e-06	0.000641251
PTGR1	22949	-2.96828	6.16364e-06	0.000641251
NIM1K	167359	-2.11486	6.23769e-06	0.000642795
ZNF778	197320	2.06209	6.2562e-06	0.000642795
HERC3	8916	-1.37496	6.33941e-06	0.000646504
UTP11	51118	1.19008	6.37046e-06	0.000646504
IL16	3603	-2.37316	6.48999e-06	0.000654618
FST	10468	2.44123	6.54737e-06	0.000656404
B3GNT4	79369	-4.40232	6.81656e-06	0.000661367
R3HCC1	203069	-2.42322	6.8219e-06	0.000661367
ABCA7	10347	1.79047	6.83816e-06	0.000661367
ETV4	2118	-3.27699	6.85e-06	0.000661367
ALG14	199857	2.29469	6.85278e-06	0.000661367
MANEAL	149175	2.43653	6.87492e-06	0.000661367
ENSG00000287593	NA	2.2162	6.9119e-06	0.000661367
RGL2	5863	1.26032	6.91672e-06	0.000661367
SPRY1	10252	-2.04345	7.01073e-06	0.000662546
C21orf62-AS1	54067	-2.34428	7.09005e-06	0.000662546
ZNF768	79724	-1.77764	7.09697e-06	0.000662546
CCDC97	90324	1.21336	7.12576e-06	0.000662546
RNF19B	127544	1.64047	7.16486e-06	0.000662546
CCDC136	64753	2.36144	7.31871e-06	0.000662546
CDKN2AIPNL	91368	-1.83236	7.33019e-06	0.000662546
PAM	5066	-1.20952	7.35644e-06	0.000662546
LBHD1	79081	1.44949	7.40677e-06	0.000662546
AK4	205	-1.9754	7.44525e-06	0.000662546
ZNF200	7752	1.50045	7.44594e-06	0.000662546
RAD52	5893	-1.89173	7.4467e-06	0.000662546
PHF23	79142	1.42679	7.46821e-06	0.000662546
ARL10	285598	-1.56769	7.50642e-06	0.000662546
ANKRD50	57182	2.00158	7.52984e-06	0.000662546
JAM3	83700	-2.93339	7.62231e-06	0.000667134
MIOS	54468	-1.16077	7.66973e-06	0.000667751
FES	2242	1.83774	7.8594e-06	0.000679049
UQCC3	790955	-2.29414	7.8816e-06	0.000679049
UBALD1	124402	1.60663	7.96192e-06	0.000679458
ZC3HAV1L	92092	-1.83391	7.9685e-06	0.000679458
ZNF252P	286101	-2.40747	8.0269e-06	0.000680928
HACD3	51495	1.12009	8.18352e-06	0.000687986
OCRL	4952	-1.78211	8.22134e-06	0.000687986
LIMS1	3987	-1.09107	8.30163e-06	0.000687986
NOD2	64127	-1.62744	8.3076e-06	0.000687986
RPL10	6134	-1.12113	8.31806e-06	0.000687986
MDM2	4193	1.52806	8.47771e-06	0.000694821
C2CD2L	9854	1.35988	8.52663e-06	0.000694821
TMTC4	84899	-1.57181	8.53633e-06	0.000694821
CAMK1D	57118	-1.52939	8.62952e-06	0.000694821
E2F7	144455	1.60742	8.65965e-06	0.000694821
ZNF629	23361	-2.51871	8.68422e-06	0.000694821
PPP2R5B	5526	-1.6527	8.69543e-06	0.000694821
AKAP12	9590	-1.94172	8.73671e-06	0.000694821
RPL22L1	200916	-1.20933	8.98433e-06	0.000709428
GPR146	115330	-2.06149	9.04602e-06	0.000709428
MT1G	4495	-3.48341	9.07492e-06	0.000709428
IFT46	56912	-1.50627	9.15507e-06	0.000709428
ROGDI	79641	2.20493	9.1601e-06	0.000709428
TUBGCP3	10426	-1.13471	9.21291e-06	0.000709428
BOLA3	388962	-1.63739	9.22059e-06	0.000709428
POLQ	10721	-1.14475	9.34512e-06	0.000711722
IFFO2	126917	-1.34013	9.36898e-06	0.000711722
CRYBG3	131544	-1.66344	9.41509e-06	0.000711722
ERCC1	2067	-1.25915	9.42251e-06	0.000711722
HAPLN3	145864	-1.02575	9.75253e-06	0.000732802
ISCU	23479	1.50903	9.79019e-06	0.000732802
SLC52A2	79581	1.46552	1.00093e-05	0.000744092
FAM241B	219738	1.7371	1.0031e-05	0.000744092
PCDH12	51294	1.80735	1.00945e-05	0.000745462
DNAJC12	56521	-2.57417	1.02459e-05	0.00075328
CDCA7	83879	-1.95072	1.03904e-05	0.000759281
GREB1	9687	1.86531	1.04553e-05	0.000759281
BTBD19	149478	1.47993	1.04652e-05	0.000759281
GIMAP8	155038	1.01896	1.05163e-05	0.000759656
ENSG00000236154	NA	-4.06376	1.0631e-05	0.000762959
GSDME	1687	-1.96106	1.0679e-05	0.000762959
GALR2	8811	2.12207	1.07472e-05	0.000762959
MISP	126353	4.87092	1.07505e-05	0.000762959
TRMT10A	93587	1.37384	1.07927e-05	0.000762959
MLLT11	10962	1.48219	1.09621e-05	0.000768593
FGFBP2	83888	-2.65357	1.09653e-05	0.000768593
P4HA1	5033	-1.25406	1.10173e-05	0.000768977
SCN1B	6324	2.90541	1.12233e-05	0.000776868
TMEM198	130612	2.13428	1.12242e-05	0.000776868
EFCAB7	84455	1.25925	1.14142e-05	0.000786726
TCAF2	285966	-1.12395	1.15154e-05	0.000790409
THOC7	80145	-1.28403	1.17637e-05	0.000801928
UPRT	139596	-1.33143	1.1812e-05	0.000801928
WDR17	116966	2.42582	1.19416e-05	0.000801928
STYK1	55359	2.994	1.19463e-05	0.000801928
TMEM30A	55754	1.27267	1.2028e-05	0.000801928
CHROMR	101927027	-1.13367	1.20318e-05	0.000801928
MFSD13A	79847	1.4062	1.20525e-05	0.000801928
DNAJB12	54788	1.3066	1.20711e-05	0.000801928
RALGPS2	55103	-1.73485	1.22137e-05	0.000808156
CYB561A3	220002	1.27414	1.23332e-05	0.000812811
MOCOS	55034	2.56359	1.24297e-05	0.000815921
TSKU	25987	-3.11659	1.27183e-05	0.000831565
TSPAN5	10098	-1.13936	1.28931e-05	0.000839678
C2orf76	130355	1.6152	1.29448e-05	0.000839739
YRDC	79693	1.33706	1.32766e-05	0.000852652
ZSCAN30	100101467	-1.00153	1.3286e-05	0.000852652
TTC5	91875	-1.69346	1.32985e-05	0.000852652
NDRG1	10397	-1.83498	1.33791e-05	0.000854504
CNNM1	26507	-2.46036	1.36563e-05	0.000863983
LRWD1	222229	1.4267	1.36973e-05	0.000863983
SMAD3	4088	-1.24713	1.37311e-05	0.000863983
TCP1	6950	1.02204	1.37584e-05	0.000863983
SCD	6319	-1.22663	1.37886e-05	0.000863983
RHBDF2	79651	1.2098	1.38736e-05	0.000865901
SPRING1	79794	1.12481	1.3962e-05	0.000865901
GALNT12	79695	-1.74868	1.40721e-05	0.000865901
STC2	8614	-1.84039	1.40735e-05	0.000865901
PLA2G2C	391013	-2.74844	1.4081e-05	0.000865901
MIR34AHG	106614088	1.37669	1.41725e-05	0.000865976
PIP4K2C	79837	1.3623	1.42352e-05	0.000865976
NOL3	8996	-1.55741	1.42392e-05	0.000865976
TEAD4	7004	-3.95782	1.4316e-05	0.000866424
GALNT18	374378	-2.12433	1.43819e-05	0.000866424
SPRY4	81848	-2.99225	1.44037e-05	0.000866424
XKRX	402415	-2.67428	1.45303e-05	0.000868254
RAB20	55647	-2.96321	1.4605e-05	0.000868254
MRPL49	740	1.01387	1.46307e-05	0.000868254
FUCA2	2519	1.16064	1.46441e-05	0.000868254
EIF5A2	56648	1.6928	1.47516e-05	0.000871505
ST6GAL1	6480	-1.04902	1.50446e-05	0.000882848
PIR	8544	2.03403	1.50504e-05	0.000882848
NSMF	26012	-1.36108	1.51587e-05	0.000883134
TUBA4A	7277	1.01646	1.5162e-05	0.000883134
GNPDA2	132789	1.02484	1.52366e-05	0.000884366
NEU1	4758	1.21431	1.54822e-05	0.00089258
ZBTB9	221504	1.25391	1.54861e-05	0.00089258
MUCL1	118430	4.71464	1.5623e-05	0.000895466
RBPJ	3516	-0.987065	1.56444e-05	0.000895466
ZMPSTE24	10269	1.17208	1.57201e-05	0.000896695
CTSW	1521	1.38143	1.57812e-05	0.00089709
LPIN2	9663	-1.11405	1.61559e-05	0.000915245
CD109	135228	-1.15366	1.62194e-05	0.000915706
STAT3	6774	-1.08143	1.6425e-05	0.000924158
C3AR1	719	2.01492	1.66851e-05	0.000935609
ZNF436-AS1	148898	-1.92381	1.69088e-05	0.000944939
SPR	6697	1.92342	1.69657e-05	0.000944939
C14orf132	56967	-2.20953	1.71259e-05	0.00094994
LAMP1	3916	1.22609	1.71992e-05	0.00094994
AGAP1	116987	-3.24208	1.72278e-05	0.00094994
ABHD3	171586	1.24717	1.73054e-05	0.000951048
ENSG00000287789	NA	5.8489	1.75796e-05	0.000962211
WDR45	11152	1.50539	1.76248e-05	0.000962211
THEMIS	387357	-1.17395	1.76951e-05	0.000962869
ABCB7	22	-1.36676	1.78052e-05	0.000965683
RBM25-AS1	105370560	3.25656	1.79318e-05	0.000969371
HELZ	9931	-1.03474	1.80524e-05	0.000972713
GPRIN1	114787	1.42653	1.82201e-05	0.000978562
NQO1	1728	1.72287	1.8345e-05	0.000982082
MREG	55686	1.36417	1.85789e-05	0.000988646
VPS51	738	-1.48238	1.85872e-05	0.000988646
IGHMBP2	3508	1.08564	1.86477e-05	0.000988689
WDR62	284403	1.47489	1.92155e-05	0.00101554
CCDC106	29903	-2.35745	1.93387e-05	0.00101879
SMS	6611	-0.964837	1.96114e-05	0.00102683
MBTPS2	51360	-1.67818	1.96155e-05	0.00102683
MCOLN1	57192	1.52891	1.97194e-05	0.00102854
AKT1S1	84335	1.19505	1.98052e-05	0.00102854
IL6	3569	2.03379	1.98595e-05	0.00102854
FGFRL1	53834	1.21469	1.98967e-05	0.00102854
BATF2	116071	3.49884	1.99926e-05	0.00102871
SLC35G2	80723	1.71395	2.00245e-05	0.00102871
ENSG00000214999	NA	-2.08888	2.02782e-05	0.0010297
SBK1	388228	-1.99016	2.03092e-05	0.0010297
LRFN4	78999	1.36269	2.04093e-05	0.0010297
FZD4	8322	-2.22532	2.0415e-05	0.0010297
ITGAX	3687	-1.81698	2.04445e-05	0.0010297
ZBTB25	7597	-1.17405	2.04548e-05	0.0010297
PIK3R3	8503	2.48265	2.04796e-05	0.0010297
TKFC	26007	-1.43537	2.05965e-05	0.00103244
SYNGR3	9143	-1.85948	2.07007e-05	0.00103269
ADORA2B	136	-3.71713	2.07764e-05	0.00103269
NT5C1A	84618	-2.54444	2.07887e-05	0.00103269
IFITM3	10410	1.29383	2.14513e-05	0.00106242
ZC3HAV1	56829	1.03811	2.15654e-05	0.00106488
PARD6A	50855	1.47528	2.17198e-05	0.00106931
ZNF275	10838	-1.03862	2.18391e-05	0.00107199
ANKRD36BP2	645784	-1.85771	2.19812e-05	0.00107578
TNFSF4	7292	2.16864	2.21651e-05	0.00107941
WDR46	9277	0.947765	2.21859e-05	0.00107941
FAM234B	57613	-1.24316	2.23922e-05	0.00108332
ZNF668	79759	1.24018	2.24053e-05	0.00108332
ENSG00000291194	NA	-1.83849	2.24656e-05	0.00108332
HSBP1L1	440498	-1.73627	2.25282e-05	0.00108332
OSTM1	28962	1.67333	2.27209e-05	0.00108654
NKG7	4818	-2.13261	2.27266e-05	0.00108654
YPEL3-DT	101928595	2.22737	2.28488e-05	0.00108924
SLC16A3	9123	-1.56776	2.29629e-05	0.00109153
EDA2R	60401	1.5709	2.33704e-05	0.00110772
ENSG00000270157	NA	-1.83114	2.3476e-05	0.00110954
TSPOAP1	9256	2.88181	2.37764e-05	0.00112054
PIK3IP1	113791	-1.21162	2.44363e-05	0.00114837
SFXN5	94097	1.70447	2.45362e-05	0.0011498
RASA3	22821	-1.52608	2.4831e-05	0.00115355
MSL3	10943	-0.98655	2.48677e-05	0.00115355
ELOVL6	79071	-1.2805	2.48752e-05	0.00115355
CASKIN1	57524	-2.77559	2.48953e-05	0.00115355
ENSG00000268093	NA	4.15654	2.52676e-05	0.00116731
RPS10P7	376693	-1.9547	2.53987e-05	0.00116731
LINC00887	100131551	-3.4024	2.54638e-05	0.00116731
ZNF358	140467	-2.36164	2.5488e-05	0.00116731
DLG5	9231	-1.98958	2.55451e-05	0.00116731
CDON	50937	1.67018	2.56642e-05	0.00116952
ATAD5	79915	-1.02516	2.57409e-05	0.0011698
LANCL3	347404	-7.69783	2.58586e-05	0.00117192
ZSWIM8	23053	1.05969	2.61174e-05	0.00118042
SGPP2	130367	-1.11648	2.62057e-05	0.00118118
SLC6A8	6535	-2.46289	2.62882e-05	0.00118168
ADAM22	53616	-3.152	2.63799e-05	0.00118206
HOMER1	9456	-1.34151	2.64394e-05	0.00118206
CABP1	9478	-3.35478	2.66894e-05	0.00118544
ENSG00000261578	NA	-3.21705	2.67012e-05	0.00118544
ACTRT3	84517	3.20118	2.67812e-05	0.00118544
ACTR1B	10120	-1.07375	2.68828e-05	0.00118544
ENSG00000260912	NA	2.47601	2.69515e-05	0.00118544
C1orf109	NA	1.02767	2.69675e-05	0.00118544
CLCN2	1181	1.73894	2.70903e-05	0.00118544
TRAF3IP1	26146	-1.564	2.714e-05	0.00118544
INCA1	388324	2.4278	2.71602e-05	0.00118544
KCTD16	57528	2.20523	2.75493e-05	0.00119927
DIXDC1	85458	-1.38083	2.77921e-05	0.00120356
C3orf14	NA	1.32776	2.77986e-05	0.00120356
SNCB	6620	-5.57873	2.78662e-05	0.00120356
CARD6	84674	1.51807	2.79556e-05	0.00120427
NCF4	4689	1.14888	2.81697e-05	0.00120582
ENSG00000286162	NA	-2.00137	2.81715e-05	0.00120582
SCIRT	101929705	-3.12213	2.82766e-05	0.00120582
XKR7	343702	5.30947	2.8283e-05	0.00120582
AK5	26289	-2.43077	2.84483e-05	0.00120755
ANO8	57719	-1.5245	2.84869e-05	0.00120755
SYN1	6853	2.5744	2.86036e-05	0.00120755
FGFR1	2260	-2.15359	2.86384e-05	0.00120755
LINC01229	101928248	-2.77754	2.87022e-05	0.00120755
COQ10B	80219	1.27872	2.87616e-05	0.00120755
WNK3	65267	-1.80265	2.8959e-05	0.00121276
HAUS2	55142	0.881667	2.9039e-05	0.00121304
TIGD3	220359	2.67529	2.91294e-05	0.00121375
C12orf57	113246	1.01153	2.95303e-05	0.00122724
TAOK2	9344	0.962958	2.96093e-05	0.00122724
ENSG00000275734	NA	2.28189	2.96758e-05	0.00122724
DELEC1	50514	2.28889	2.98503e-05	0.00123138
ENSG00000286742	NA	2.41276	3.00372e-05	0.00123425
AIFM2	84883	1.30322	3.02917e-05	0.00123425
ENSG00000261888	NA	3.14827	3.03102e-05	0.00123425
GLA	2717	0.962174	3.03294e-05	0.00123425
UTP15	84135	1.08626	3.03402e-05	0.00123425
ENSG00000228863	NA	-1.26303	3.03677e-05	0.00123425
C17orf75	64149	-1.38995	3.04478e-05	0.00123448
ZMYND10	51364	1.96987	3.06118e-05	0.00123809
WDR54	84058	-1.66935	3.07483e-05	0.00124058
ITGA11	22801	-2.76076	3.08902e-05	0.00124327
NR4A1	3164	-1.09313	3.10367e-05	0.00124614
OSBPL5	114879	-2.64926	3.13158e-05	0.00124763
ZNF562	54811	1.13635	3.13314e-05	0.00124763
TSPEAR-AS2	114043	4.14014	3.13954e-05	0.00124763
YAP1	10413	3.0856	3.14156e-05	0.00124763
GNA11	2767	-1.96051	3.15164e-05	0.00124763
WDR81	124997	1.69687	3.16329e-05	0.00124763
MEGF8	1954	-1.27035	3.1688e-05	0.00124763
MT3	4504	-3.47824	3.1726e-05	0.00124763
SNAP25	6616	2.46261	3.17526e-05	0.00124763
RRM2B	50484	1.31982	3.20903e-05	0.00125494
CAMK4	814	-0.849238	3.22393e-05	0.00125494
KAZN	23254	-2.22594	3.22942e-05	0.00125494
ZACN	353174	1.83471	3.23064e-05	0.00125494
EEFSEC	60678	-1.55914	3.23181e-05	0.00125494
DSCC1	79075	0.975394	3.25487e-05	0.00126094
HDHD5	27440	-1.31621	3.31392e-05	0.00128082
DCAF13	25879	0.935419	3.32681e-05	0.0012828
IGFBP4	3487	-2.39068	3.34275e-05	0.00128373
ENSG00000275993	NA	-2.34981	3.35463e-05	0.00128373
WNT10A	80326	-3.42599	3.35636e-05	0.00128373
GPER1	2852	-4.53828	3.36027e-05	0.00128373
CCDC18-AS1	100131564	-1.17895	3.39236e-05	0.00128698
TBC1D9B	23061	-1.33587	3.40119e-05	0.00128698
DENND4C	55667	-0.948946	3.41192e-05	0.00128698
TOE1	114034	1.01229	3.41946e-05	0.00128698
FTL	2512	1.09057	3.42552e-05	0.00128698
RFK	55312	1.39723	3.42585e-05	0.00128698
BNIP3	664	-1.54893	3.42816e-05	0.00128698
MET	4233	-2.57886	3.43472e-05	0.00128698
CBX5	23468	-0.869922	3.46679e-05	0.00128698
DTNB	1838	-1.2795	3.47014e-05	0.00128698
LINC02341	105370177	-2.45596	3.47119e-05	0.00128698
NUDT12	83594	-1.67128	3.47168e-05	0.00128698
SCML1	6322	1.3397	3.4727e-05	0.00128698
CR1L	1379	3.49439	3.47891e-05	0.00128698
MEIOSIN	388553	3.70212	3.48912e-05	0.00128698
DPP4	1803	-0.908713	3.49325e-05	0.00128698
GNA15	2769	-1.99757	3.50848e-05	0.00128722
ANKRD46	157567	-1.42033	3.50946e-05	0.00128722
CLSPN	63967	1.13748	3.55266e-05	0.00130018
VCP	7415	0.963306	3.58962e-05	0.00130875
TNIK	23043	-0.943128	3.59191e-05	0.00130875
SH3PXD2A	9644	-1.03276	3.60877e-05	0.00131201
LAYN	143903	-1.29356	3.63943e-05	0.00132025
ZNF295-AS1	150142	2.44079	3.65505e-05	0.00132302
TMIGD2	126259	-1.74304	3.67874e-05	0.00132648
HMGCL	3155	-1.05886	3.68065e-05	0.00132648
CCT6A	908	0.957895	3.73253e-05	0.00133985
ZNF561	93134	1.18637	3.74148e-05	0.00133985
TTC26	NA	-1.57183	3.75549e-05	0.00133985
SCML4	256380	-1.61974	3.76019e-05	0.00133985
ENSG00000233461	NA	1.59971	3.77137e-05	0.00133985
UNC13B	10497	1.88977	3.77354e-05	0.00133985
CCL28	56477	-1.3418	3.77445e-05	0.00133985
GAMT	2593	-2.39366	3.80298e-05	0.001345
THEMIS2	9473	0.940909	3.80893e-05	0.001345
DLG3	1741	-1.44389	3.81337e-05	0.001345
GOLPH3L	55204	-0.942611	3.84099e-05	0.00135187
DTHD1	401124	-1.93288	3.8574e-05	0.00135476
FLAD1	80308	1.08531	3.88754e-05	0.00135915
ICMT	23463	0.948542	3.89367e-05	0.00135915
ADAT2	134637	-0.963119	3.89455e-05	0.00135915
ASPHD1	253982	2.10683	3.90426e-05	0.00135967
ENSG00000285641	NA	3.4145	3.91965e-05	0.00136216
NEXMIF	340533	-2.12327	3.94066e-05	0.00136511
ERVH48-1	90625	-3.39479	3.94464e-05	0.00136511
KLC2	64837	1.23735	3.95732e-05	0.00136632
TBK1	29110	1.07831	3.96467e-05	0.00136632
IFTAP	119710	-3.23339	3.99122e-05	0.00137037
ENSG00000261659	NA	3.412	3.99298e-05	0.00137037
RNF157	114804	-0.957762	4.00761e-05	0.00137197
RIMKLA	284716	-1.532	4.01423e-05	0.00137197
RUNDC3A	10900	2.61746	4.04207e-05	0.00137864
FBXO4	26272	-1.28978	4.06989e-05	0.00138466
ANKRD13D	338692	0.855478	4.07647e-05	0.00138466
SLC12A2-DT	644873	-1.48295	4.09879e-05	0.00138939
SLC35F6	54978	1.47088	4.10997e-05	0.00139033
SLC14A1	6563	-2.17828	4.12172e-05	0.00139146
PGBD1	84547	-2.64382	4.1401e-05	0.00139482
BTN2A3P	54718	1.89845	4.1555e-05	0.00139712
PLS1	5357	1.29678	4.16382e-05	0.00139712
SHF	90525	-1.38883	4.18466e-05	0.00139927
CMTM3	123920	-1.01294	4.18716e-05	0.00139927
SH2D1A	4068	0.941866	4.22979e-05	0.00140868
FGF11	2256	-2.02048	4.23558e-05	0.00140868
UNKL	64718	1.01164	4.24087e-05	0.00140868
RASGRP4	115727	-1.48253	4.27737e-05	0.00141499
NR1D2	9975	1.70695	4.28075e-05	0.00141499
SLC44A1	23446	-1.04667	4.28551e-05	0.00141499
TGM1	7051	1.44286	4.30577e-05	0.00141661
HS2ST1	9653	-1.10659	4.31939e-05	0.00141661
GCSAM	257144	-1.3602	4.32287e-05	0.00141661
DACT1	51339	-2.33463	4.32469e-05	0.00141661
ATG4A	115201	1.17387	4.33342e-05	0.00141667
PTCH1	5727	-1.53078	4.36202e-05	0.00142049
AFAP1	60312	-0.969176	4.36228e-05	0.00142049
CST7	8530	-1.75816	4.3799e-05	0.00142342
EFNA3	1944	-1.93209	4.42509e-05	0.00143299
MRPL27	51264	0.994297	4.42666e-05	0.00143299
SRP68	6730	-0.958707	4.46358e-05	0.00144051
FBXL15	79176	1.23173	4.46732e-05	0.00144051
PRDM5	11107	2.7585	4.48971e-05	0.00144213
FAM118B	79607	1.46741	4.48976e-05	0.00144213
HSPG2	3339	-1.55894	4.49991e-05	0.00144259
COA1	55744	-0.905388	4.52673e-05	0.00144643
NAMPT	10135	-1.51127	4.5349e-05	0.00144643
WNT10B	7480	-3.85234	4.54254e-05	0.00144643
FAM184A	79632	-1.26779	4.5472e-05	0.00144643
MIAT	440823	-1.29693	4.55561e-05	0.00144643
UBR5	51366	-0.787121	4.61564e-05	0.00146268
THG1L	54974	-0.969499	4.63715e-05	0.00146669
SLC5A6	8884	1.05019	4.67843e-05	0.00147692
AP5S1	55317	1.28877	4.68804e-05	0.00147713
PSMC3IP	29893	1.03458	4.71335e-05	0.00148228
LINC01134	100133612	2.10136	4.73671e-05	0.00148681
SELENOF	9403	-1.00543	4.75482e-05	0.00148932
ZNF445	353274	-1.27375	4.76272e-05	0.00148932
CCDC194	110806280	2.37888	4.77921e-05	0.00149041
ZNF583	147949	1.7579	4.79175e-05	0.00149041
PSMB2	5690	0.990336	4.79325e-05	0.00149041
CLPP	8192	0.83198	4.8062e-05	0.00149164
DCAF10	79269	-1.11983	4.83602e-05	0.00149626
HSD17B8	7923	-1.51449	4.83921e-05	0.00149626
RNF187	149603	-1.34398	4.86025e-05	0.00149997
CIZ1	25792	-0.901297	4.88425e-05	0.00150457
SLC38A7	55238	1.35753	4.89853e-05	0.00150616
ZNF70	7621	-2.27692	4.91573e-05	0.00150865
HNRNPDL	9987	-0.901616	4.93844e-05	0.00151281
COMMD7	149951	-1.11027	4.9557e-05	0.00151529
CYB561D2	11068	1.32642	4.98378e-05	0.00151855
C3orf62	375341	1.34191	4.98714e-05	0.00151855
IPO13	9670	1.16189	5.01998e-05	0.00151855
ERO1A	30001	-0.995712	5.02004e-05	0.00151855
ISOC2	79763	1.26906	5.02051e-05	0.00151855
MAFG	4097	0.975329	5.02761e-05	0.00151855
KCNC4	3749	-1.13281	5.03066e-05	0.00151855
FYCO1	79443	-1.1463	5.03981e-05	0.00151855
ENSG00000290041	NA	2.29734	5.0585e-05	0.00152141
SLC25A35	399512	2.26395	5.09751e-05	0.00152586
LRRC14	9684	1.03134	5.09887e-05	0.00152586
GBA2	57704	0.966092	5.10097e-05	0.00152586
SBF2-AS1	283104	-1.60526	5.11787e-05	0.00152728
TMEM199	147007	1.33211	5.12417e-05	0.00152728
TMEM178B	100507421	1.94783	5.1685e-05	0.00152961
ASB13	79754	-1.87773	5.17334e-05	0.00152961
NHSL1	57224	2.13786	5.18101e-05	0.00152961
ASS1	445	-3.35121	5.18551e-05	0.00152961
STAT5B	6777	-1.02723	5.1871e-05	0.00152961
MVB12A	93343	0.986419	5.18747e-05	0.00152961
CHRM4	1132	1.8821	5.22979e-05	0.00153455
INSM1	3642	1.54292	5.23164e-05	0.00153455
PDE4B	5142	0.933906	5.23206e-05	0.00153455
GIMAP1	170575	-1.40259	5.2459e-05	0.00153589
ENSG00000232545	NA	-2.03466	5.26866e-05	0.00153978
ALDOC	230	-1.2553	5.29317e-05	0.00153978
ZNF335	63925	0.921695	5.31003e-05	0.00153978
PNP	4860	0.880581	5.31454e-05	0.00153978
SLC25A37	51312	-1.10246	5.31498e-05	0.00153978
GMEB1	10691	0.890881	5.31568e-05	0.00153978
DUSP8P5	106903081	1.70238	5.32434e-05	0.00153978
CACFD1	11094	1.83865	5.34053e-05	0.00154176
SEPTIN7-DT	101928545	-1.7226	5.382e-05	0.00155103
TMEM19	55266	1.2739	5.39645e-05	0.00155249
SAP30-DT	105377540	-1.87654	5.42672e-05	0.00155849
KBTBD4	55709	0.898588	5.4441e-05	0.00155859
IPMK	253430	-1.06269	5.44592e-05	0.00155859
DRAM1	55332	1.35389	5.46575e-05	0.00156104
LINC01257	116437	-3.41222	5.49427e-05	0.00156104
PHLDA3	23612	1.81889	5.51244e-05	0.00156104
C6orf141	135398	-3.29991	5.521e-05	0.00156104
NOG	9241	-3.18112	5.54074e-05	0.00156104
SYNE3	161176	-1.68978	5.54579e-05	0.00156104
HIBCH	26275	0.893147	5.54625e-05	0.00156104
PSMD6	9861	0.810009	5.55414e-05	0.00156104
EVI2B	2124	-1.01545	5.57202e-05	0.00156104
TIGAR	57103	1.81563	5.57581e-05	0.00156104
CHRNA5	1138	1.65046	5.58067e-05	0.00156104
LINC00339	29092	-1.78706	5.58234e-05	0.00156104
SORBS1	10580	2.21765	5.58517e-05	0.00156104
IL1RAP	3556	-1.3954	5.5866e-05	0.00156104
PAXBP1-AS1	100506215	2.20958	5.63877e-05	0.00156976
CLDN1	9076	-2.20361	5.64081e-05	0.00156976
POU2F2	5452	-0.912799	5.64626e-05	0.00156976
RCSD1	92241	-1.02008	5.67044e-05	0.00157305
SPHK2	56848	1.0752	5.67715e-05	0.00157305
CPT1A	1374	1.02583	5.7008e-05	0.00157554
FRAT2	23401	1.16981	5.70516e-05	0.00157554
IRF8	3394	-1.40307	5.72081e-05	0.00157723
EGLN1	54583	-1.40707	5.75327e-05	0.00158314
MGAT4B	11282	-1.0048	5.76141e-05	0.00158314
PRAF2	11230	1.4799	5.7941e-05	0.00158572
AASS	10157	1.23266	5.7971e-05	0.00158572
ADD3	120	-1.15581	5.80806e-05	0.00158572
DMBX1	127343	-2.67863	5.819e-05	0.00158572
ENSG00000273748	NA	-1.71779	5.83386e-05	0.00158572
TMTC1	83857	-3.16129	5.83665e-05	0.00158572
SEPTIN11	55752	1.03309	5.84022e-05	0.00158572
RFLNB	359845	1.01013	5.84746e-05	0.00158572
CLDND1	56650	1.10832	5.86129e-05	0.00158687
ENSG00000230615	NA	-2.4538	5.89204e-05	0.00159075
UBE4B	10277	0.838999	5.89932e-05	0.00159075
ENSG00000290911	NA	2.56838	5.90448e-05	0.00159075
MIPEP	4285	-1.64202	5.95102e-05	0.00159945
MCF2L	23263	-1.83531	5.96284e-05	0.00159945
KIF17	57576	3.16058	5.96577e-05	0.00159945
AARS1	16	-0.923131	5.9794e-05	0.0016005
BTBD10	84280	0.889754	6.02736e-05	0.00161074
RMC1	29919	0.971309	6.04931e-05	0.00161346
CHD9NB	105371267	2.68069	6.05704e-05	0.00161346
NFKBIB	4793	0.979646	6.09424e-05	0.00162075
RAB6B	51560	-2.83072	6.1118e-05	0.00162282
PEX3	8504	-1.1604	6.21565e-05	0.00164774
GNG2	54331	-0.858873	6.2423e-05	0.00165216
DDX52	11056	0.962133	6.26835e-05	0.0016552
TRAPPC4	51399	0.859496	6.2738e-05	0.0016552
SLC35A3	23443	-1.1085	6.30669e-05	0.00166123
POC1B	282809	-1.29963	6.35507e-05	0.00167091
PTGES3P2	101929293	-2.32011	6.36792e-05	0.00167091
CDK6-AS1	101927497	2.57686	6.37373e-05	0.00167091
WSB1	26118	-1.2797	6.39012e-05	0.00167203
NETO2	81831	1.10059	6.39823e-05	0.00167203
AIF1	199	-1.57909	6.41799e-05	0.00167455
GPS1	2873	0.920857	6.42922e-05	0.00167484
TOR1A	1861	0.828113	6.45624e-05	0.00167923
SLC12A7	10723	1.03029	6.50469e-05	0.00168918
CDC42EP1	11135	-2.78711	6.6429e-05	0.00171636
ATG9B	285973	-2.67669	6.64738e-05	0.00171636
DOLPP1	57171	1.15629	6.65579e-05	0.00171636
HSF4	3299	-1.4664	6.6575e-05	0.00171636
PNO1	56902	0.932446	6.66772e-05	0.00171636
PRKAG2-AS1	100505483	-2.55748	6.67181e-05	0.00171636
LINC01679	101928399	-1.88528	6.68198e-05	0.00171636
DDHD2	23259	-0.957007	6.69528e-05	0.00171711
TNS4	84951	-1.65961	6.72771e-05	0.00172275
GPR35	2859	-1.66953	6.74558e-05	0.00172352
WWC3	55841	-1.12186	6.77678e-05	0.00172352
SLC25A20	788	1.24179	6.78804e-05	0.00172352
NIBAN1	116496	-0.937292	6.79456e-05	0.00172352
SPATA3-AS1	348761	2.38065	6.8027e-05	0.00172352
RCAN1	1827	1.5604	6.8032e-05	0.00172352
MFSD1	64747	1.14516	6.80363e-05	0.00172352
KLF12	11278	-0.879812	6.83262e-05	0.00172822
MAPKAP1	79109	0.952588	6.8449e-05	0.00172868
KMT2B	9757	1.02931	6.90661e-05	0.00173311
SDK2	54549	-3.42181	6.90672e-05	0.00173311
DDX41	51428	-1.09277	6.92608e-05	0.00173311
KLHL18	23276	1.12012	6.93791e-05	0.00173311
TXNRD1	7296	1.05314	6.94309e-05	0.00173311
ELOVL7	79993	-2.44887	6.94366e-05	0.00173311
TNF	7124	1.46318	6.969e-05	0.00173311
TM6SF1	53346	-2.14054	6.97087e-05	0.00173311
MAGEF1	64110	-1.14472	6.9741e-05	0.00173311
ALOX5AP	241	-1.84	6.97633e-05	0.00173311
TNS1	7145	-1.68695	6.98119e-05	0.00173311
TSHZ3	57616	-2.25419	6.99196e-05	0.00173311
U2AF2	11338	0.777529	6.99865e-05	0.00173311
NPLOC4	55666	0.988481	7.03617e-05	0.00173741
DMAP1	55929	0.846189	7.03702e-05	0.00173741
XYLT1	64131	-1.01179	7.07165e-05	0.00174104
CLCN7	1186	1.13642	7.07277e-05	0.00174104
NME4	4833	-1.50601	7.12302e-05	0.00174763
PIK3R6	146850	-2.27616	7.12976e-05	0.00174763
ENSG00000291159	NA	-1.06645	7.13125e-05	0.00174763
DDO	8528	3.04981	7.19933e-05	0.00175918
LGALS17A	400696	-1.40008	7.20366e-05	0.00175918
TGIF2	60436	-0.901783	7.21028e-05	0.00175918
OVOL1	5017	-4.09579	7.36205e-05	0.00179357
SYTL1	84958	-1.67707	7.3918e-05	0.00179389
CRAT	1384	0.906357	7.40367e-05	0.00179389
ZNF160	90338	-1.05374	7.40527e-05	0.00179389
CEP152	22995	-0.994285	7.41402e-05	0.00179389
SIDT2	51092	-1.04415	7.41759e-05	0.00179389
NPAS2	4862	-2.2143	7.44722e-05	0.00179842
TMEM123	114908	-0.875603	7.4671e-05	0.00180059
PPM1D	8493	1.0145	7.49475e-05	0.00180463
COQ4	51117	0.960783	7.52129e-05	0.00180613
ASIC1	41	-2.78376	7.52283e-05	0.00180613
SATB1-AS1	101927777	-0.813451	7.5391e-05	0.00180742
DDX4	54514	-2.7177	7.59499e-05	0.00181594
UPF3B	65109	0.796818	7.59662e-05	0.00181594
PRADC1	84279	1.21642	7.61597e-05	0.00181794
ATG4D	84971	0.960877	7.62707e-05	0.00181797
TET2	54790	-0.919568	7.65379e-05	0.00182171
KPNA4	3840	0.800467	7.68866e-05	0.00182738
CUX1	1523	-1.05288	7.72225e-05	0.00183273
FOXD1	2297	-2.50397	7.74057e-05	0.00183445
CATSPERE	257044	2.28134	7.79943e-05	0.00184575
NAXE	128240	0.908457	7.82053e-05	0.0018481
FUT11	170384	-0.974662	7.84254e-05	0.00185066
PHTF1	10745	1.1836	7.87528e-05	0.00185252
VLDLR	7436	-1.73945	7.88361e-05	0.00185252
SAC3D1	29901	1.46687	7.88401e-05	0.00185252
PCMTD2	55251	-0.907211	7.90987e-05	0.00185596
NOL9	79707	0.978442	7.95667e-05	0.0018643
MPP1	4354	-0.92777	7.98113e-05	0.00186738
NAA40	79829	0.92409	8.02264e-05	0.00187444
TNNT3	7140	-2.38755	8.03428e-05	0.00187451
VPS33A	65082	1.05729	8.04728e-05	0.0018749
NAGA	4668	0.839615	8.0843e-05	0.00187756
SCAI	286205	-0.949165	8.09198e-05	0.00187756
PPP1R3B	79660	-1.13958	8.09273e-05	0.00187756
SNTB1	6641	-1.22127	8.11957e-05	0.00187908
DANCR	57291	1.13213	8.13107e-05	0.00187908
GTF2IRD1	9569	-1.55669	8.14002e-05	0.00187908
CSRP1-AS1	107985246	-1.76996	8.14838e-05	0.00187908
COPS7A	50813	0.827514	8.17387e-05	0.00187908
CGREF1	10669	-1.75818	8.18571e-05	0.00187908
DMAC1	90871	-0.997133	8.18935e-05	0.00187908
PALLD	23022	-2.01159	8.19016e-05	0.00187908
TMEM71	137835	-1.24576	8.22908e-05	0.00188412
RAP2A	5911	-0.903914	8.23801e-05	0.00188412
DPH5-DT	102606465	-1.3928	8.24629e-05	0.00188412
CBX8	57332	-1.74183	8.28445e-05	0.00188743
EFEMP2	30008	-1.57178	8.28898e-05	0.00188743
CCSAP	126731	-0.982033	8.295e-05	0.00188743
RBKS	64080	-1.40155	8.32668e-05	0.00189203
PABPC4	8761	-0.805424	8.35642e-05	0.00189618
BCS1L	617	-1.04067	8.38374e-05	0.00189875
CASTOR2	729438	1.60446	8.40199e-05	0.00189875
ZWILCH	55055	0.873651	8.40655e-05	0.00189875
GSTA4	2941	-2.03032	8.41364e-05	0.00189875
ZNF141	7700	-0.820755	8.51149e-05	0.00191822
ABHD14B	84836	-0.906174	8.58686e-05	0.00193257
TSHZ2	128553	-0.806605	8.65531e-05	0.00194533
HDHD3	81932	1.25774	8.68102e-05	0.00194829
AZI2	64343	-0.834579	8.69207e-05	0.00194829
TSSC4	10078	1.01734	8.82766e-05	0.00197423
CYP27B1	1594	1.19783	8.83166e-05	0.00197423
ZNF32	7580	-1.52175	8.88155e-05	0.00198271
KPTN	11133	1.59484	8.94343e-05	0.00198975
MPI	4351	-1.2135	8.94752e-05	0.00198975
SLC8A3	6547	-2.74535	8.94917e-05	0.00198975
PTPRN	5798	-2.81543	8.96553e-05	0.00199031
UBTD1	80019	1.60328	8.98868e-05	0.00199031
RAB3D	9545	-1.19977	9.00071e-05	0.00199031
FAM117B	150864	-0.988457	9.01618e-05	0.00199031
ENSG00000287119	NA	1.75697	9.0447e-05	0.00199031
ZNF560	147741	2.7419	9.05105e-05	0.00199031
CD300A	11314	-1.45207	9.06871e-05	0.00199031
IQGAP3	128239	-1.72789	9.07143e-05	0.00199031
CABIN1	23523	-0.929641	9.07926e-05	0.00199031
VWCE	220001	1.52864	9.08267e-05	0.00199031
CHKA	1119	1.19923	9.08408e-05	0.00199031
SLC4A8	9498	1.60616	9.12258e-05	0.00199411
IL17F	112744	0.975065	9.13084e-05	0.00199411
ATP6V0B	533	0.956609	9.14844e-05	0.00199411
ENSG00000288559	NA	1.67596	9.16504e-05	0.00199411
RYBP	23429	-0.820392	9.1745e-05	0.00199411
LINC00604	106144578	2.33261	9.18388e-05	0.00199411
RAB11FIP5	26056	-0.917038	9.19696e-05	0.00199411
CACNA1I	8911	-2.04517	9.19782e-05	0.00199411
RIN3	79890	-1.36641	9.22789e-05	0.00199691
ENSG00000288771	NA	1.91394	9.2349e-05	0.00199691
C4orf3	401152	-1.00476	9.26262e-05	0.00200029
TXK	7294	-1.18893	9.27901e-05	0.00200122
MVP-DT	112268170	1.60059	9.3039e-05	0.00200397
NRL	4901	1.59168	9.37313e-05	0.00201464
TAF6L	10629	1.16473	9.38407e-05	0.00201464
TUBB6	84617	0.945626	9.40059e-05	0.00201464
EIF4H	7458	-0.787226	9.40215e-05	0.00201464
FGF2	2247	-1.54657	9.43506e-05	0.0020178
IGF1R	3480	-0.885239	9.44127e-05	0.0020178
COMMD4	54939	0.818402	9.51666e-05	0.00202907
TDG	6996	0.799844	9.53233e-05	0.00202907
IKBKB	3551	-0.871542	9.5348e-05	0.00202907
TGIF1	7050	0.849051	9.54347e-05	0.00202907
ZNF628	89887	1.23025	9.55537e-05	0.00202907
FMN1	342184	1.96468	9.63418e-05	0.00204115
CACNA2D2	9254	-1.88585	9.65079e-05	0.00204115
ZC3H12D	340152	-0.844469	9.65908e-05	0.00204115
TNFRSF11A	8792	-1.55862	9.66159e-05	0.00204115
PDCD1	5133	-0.919693	9.70048e-05	0.00204675
ENSG00000251259	NA	-1.97158	9.72984e-05	0.00204978
HMG20A	10363	-0.828994	9.73963e-05	0.00204978
NUCKS1	64710	-0.789217	9.85727e-05	0.00207191
PALM2AKAP2	445815	-0.81733	9.88374e-05	0.00207483
GPRC5C	55890	-2.92363	9.94219e-05	0.00207997
ULBP1	80329	-2.08	9.94521e-05	0.00207997
MMP15	4324	-2.4989	9.94591e-05	0.00207997
GNAI1	2770	-1.66071	0.000100072	0.00208929
REEP2	51308	-2.30042	0.000100157	0.00208929
TBL1X	6907	-1.09003	0.000100316	0.00208964
CES3	23491	-1.62916	0.000100427	0.00208964
PIGO	84720	-0.948938	0.000100618	0.00209098
COA7	65260	1.13827	0.000100878	0.00209342
PSMD1	5707	0.954267	0.000100988	0.00209342
LPAR2	9170	0.812652	0.000101298	0.00209721
CTSA	5476	0.864072	0.000101658	0.00210043
CSF3R	1441	-2.21591	0.000101708	0.00210043
POMGNT1	55624	1.04275	0.000102443	0.00211299
KNTC1	9735	-0.79519	0.000102825	0.00211822
IGHV1-3	28473	-1.29158	0.000103052	0.0021197
MMS19	64210	-0.795104	0.000103153	0.0021197
MICU2	221154	0.863825	0.000103546	0.00212513
TPD52	7163	-0.885972	0.000104193	0.00213325
NDNF	79625	-2.78107	0.0001042	0.00213325
FCMR	9214	-1.01438	0.000104764	0.00214001
MIR210HG	100506211	-1.23456	0.000104788	0.00214001
RGL4	266747	-1.41034	0.000105281	0.00214099
RCOR2	283248	-4.2501	0.000105433	0.00214099
KCNS1	3787	-2.95604	0.000105493	0.00214099
TIMM9	26520	-0.864577	0.000105566	0.00214099
NKX3-1	4824	2.12076	0.000105667	0.00214099
WDR11	55717	-0.997217	0.000105853	0.00214099
PLAA	9373	0.8001	0.000105853	0.00214099
HPCAL1	3241	-1.24128	0.000105967	0.00214099
SERPINB8	5271	0.978177	0.000106001	0.00214099
PPP1R3E	90673	-0.888817	0.000106297	0.00214434
COL18A1	80781	-1.39814	0.000107526	0.00216651
FOSL1	8061	1.10186	0.000107658	0.00216652
CPS1	1373	-2.19133	0.000108786	0.00218038
CD63	967	0.863035	0.000108806	0.00218038
RAB3GAP1	22930	-0.795286	0.000108871	0.00218038
ENSG00000280334	NA	-2.32869	0.000108874	0.00218038
AMH	268	2.53834	0.000109431	0.00218644
IRF3	3661	0.751097	0.000109441	0.00218644
CMSS1	84319	-1.07697	0.000109699	0.00218703
PC	5091	-1.31311	0.000109735	0.00218703
PEPD	5184	1.08093	0.000109986	0.0021894
DSP	1832	-2.91791	0.000110492	0.00219682
C4orf47	NA	-1.52858	0.000110813	0.00220056
C10orf88	80007	0.939147	0.000111074	0.00220074
GTPBP3	84705	-1.41419	0.000111088	0.00220074
LAPTM4B	55353	-1.22699	0.000111416	0.0022046
VPS13B-DT	105375666	-2.00088	0.000112002	0.00221355
UHRF2	115426	-0.762394	0.000112194	0.0022147
ENSG00000229191	NA	-1.74146	0.00011263	0.00222065
TOB1	10140	1.11438	0.000113013	0.00222555
TAF9B	51616	1.0644	0.000113244	0.00222745
CELSR3	1951	0.77821	0.000113967	0.00223894
CHPF	79586	0.93426	0.000114417	0.00223894
SLAMF7	57823	1.36979	0.000114487	0.00223894
IFNGR2	3460	-1.50534	0.000114495	0.00223894
GZMM	3004	-1.43555	0.000114505	0.00223894
CASP1	834	1.05829	0.000115017	0.00224629
SLC41A1	254428	0.784061	0.000116148	0.00226444
HYAL2	8692	1.52472	0.000116232	0.00226444
KCTD6	200845	-1.36323	0.000116377	0.00226444
ATP6V0D1	9114	1.11038	0.000116494	0.00226444
NCOR2	9612	-0.978255	0.000116779	0.00226733
ENDOD1	23052	-1.00601	0.000116973	0.00226842
PIK3AP1	118788	-1.32077	0.000117282	0.0022685
ZNF221	7638	1.8834	0.000117326	0.0022685
SPRTN	83932	1.32447	0.000117497	0.0022685
ARHGAP9	64333	0.780377	0.000117525	0.0022685
FAM172A	NA	1.01652	0.000118009	0.00227461
SMCR8	140775	0.825752	0.000118156	0.00227461
CTPS1	1503	0.823662	0.000118316	0.00227461
STX11	8676	0.915804	0.000118512	0.00227461
RRP36	88745	0.978757	0.000118734	0.00227461
ESRRA	2101	0.89683	0.000118775	0.00227461
MED10	84246	0.743865	0.000118804	0.00227461
ENSG00000278041	NA	-2.31993	0.000119374	0.00228287
PAF1	54623	0.7392	0.000119611	0.00228476
BCL2	596	-0.995328	0.000120689	0.0022999
PSME3	10197	0.869368	0.000120702	0.0022999
LINC02580	100506047	-2.14283	0.00012082	0.0022999
ENSG00000230432	NA	-2.28524	0.00012108	0.00230105
SKAP1	8631	-0.883877	0.000121159	0.00230105
NDUFV2	4729	-1.52841	0.000121569	0.00230455
TRMT6	51605	0.839906	0.000121622	0.00230455
WDFY1	57590	-1.02958	0.000121786	0.00230502
AACS	65985	0.853196	0.000122076	0.00230777
VAMP4	8674	-1.1018	0.00012221	0.00230777
ZC3H12C	85463	-1.7056	0.000123429	0.00232522
ENSG00000286118	NA	3.10881	0.000123499	0.00232522
LENG1	79165	1.19151	0.000123556	0.00232522
DCLRE1A	9937	-0.808747	0.000124034	0.00233156
IVNS1ABP	10625	-1.06081	0.000124686	0.00234115
PTTG1IP	754	-1.01628	0.000124948	0.00234341
ENSG00000248015	NA	-2.10344	0.00012528	0.00234623
PIDD1	55367	0.830758	0.000125382	0.00234623
AGPAT3	56894	-1.0819	0.000125693	0.00234692
ENSG00000291149	NA	-1.19028	0.000125703	0.00234692
GRB10	2887	-1.50994	0.000127222	0.00237262
CCDC180	100499483	-2.20323	0.000129094	0.00240378
ZBTB7B	51043	0.744465	0.000129184	0.00240378
AIMP2	7965	1.0095	0.000129727	0.00241118
ODC1	4953	0.719223	0.000130132	0.00241473
RNF24	11237	-0.894986	0.000130359	0.00241473
SLC2A14	144195	-1.90748	0.000130624	0.00241473
HIPK2	28996	-0.816238	0.00013082	0.00241473
FAM222B	55731	0.835743	0.00013083	0.00241473
PHGDH	26227	-1.785	0.00013092	0.00241473
RNF25	64320	1.03524	0.00013094	0.00241473
PROCR	10544	1.5878	0.000131151	0.00241592
TESC	54997	-1.4331	0.000131593	0.00242136
ZC3H8	84524	0.790543	0.000131762	0.00242178
BEX3	27018	-1.69566	0.000132133	0.0024259
TRIAP1	51499	0.793703	0.000132504	0.00242959
SCPEP1	59342	1.02082	0.000132627	0.00242959
MNAT1	4331	-1.80266	0.00013318	0.00243417
RALGPS1	9649	1.87964	0.000133274	0.00243417
SLC17A2	10246	2.66139	0.000133344	0.00243417
VPS18	57617	1.17165	0.000133466	0.00243417
TRMO	51531	0.917685	0.00013409	0.00244136
EPB41L5	57669	1.24717	0.000134155	0.00244136
KLF11	8462	-1.19869	0.000134399	0.00244311
FOXP3	50943	-1.14788	0.000134735	0.00244484
SH3D21	79729	-1.29618	0.00013479	0.00244484
KIAA1217	56243	-1.60277	0.00013515	0.0024457
RNF123	63891	0.907478	0.000135151	0.0024457
SAAL1	113174	-0.886224	0.000135318	0.0024457
BIN1	274	-0.984351	0.000135537	0.0024457
HLF	3131	-1.41283	0.000135576	0.0024457
ACTR1A	10121	0.851917	0.000135755	0.00244625
LINC00652	29075	3.33442	0.000136655	0.00245753
EGLN3	112399	-1.5939	0.000136678	0.00245753
EME2	197342	0.892514	0.000136949	0.00245973
RNFT2	84900	1.28402	0.000137591	0.0024661
ARSB	411	1.13197	0.000137602	0.0024661
ZNF844	284391	1.75622	0.000138415	0.00247696
ENSG00000246465	NA	-2.82058	0.000138657	0.00247696
TALDO1	6888	0.80136	0.000138657	0.00247696
EXOC6	54536	0.888753	0.000138905	0.00247833
C12orf4	57102	0.885534	0.000139033	0.00247833
RRAGD	58528	-1.1785	0.00013984	0.00249002
ZSWIM5	57643	-1.71091	0.000140299	0.00249365
PDCL3	79031	0.887221	0.000140345	0.00249365
ZNF397	84307	-0.905585	0.000141133	0.00250284
TBC1D8B	54885	-2.1856	0.000141165	0.00250284
METTL4	64863	0.948835	0.000141404	0.00250439
TSPOAP1-AS1	100506779	0.83346	0.000141695	0.00250687
MED20	9477	-1.2093	0.000142074	0.00250968
NDUFS1	4719	0.891869	0.000142513	0.00250968
GLRX2	51022	0.981875	0.000142533	0.00250968
ZNF84	7637	-0.903609	0.000142831	0.00250968
PBK	55872	-1.57253	0.000142871	0.00250968
BRPF3-AS1	102723648	-1.6391	0.000143009	0.00250968
GALNT6	11226	-2.09815	0.000143054	0.00250968
RMI2	116028	-0.909665	0.000143068	0.00250968
NECTIN1	5818	-1.82213	0.000143309	0.00251124
LINC02806	284561	-2.70597	0.000143699	0.0025146
CASKIN2	57513	1.50363	0.000143804	0.0025146
SSTR3	6753	-0.866757	0.000144284	0.00251897
ANTXRLP1	100996567	-2.52556	0.000144359	0.00251897
SDK1	221935	1.21551	0.000144562	0.00251986
RNASET2	8635	-1.36193	0.000145074	0.00252364
CCDC144CP	348254	-2.09111	0.000145133	0.00252364
NCR3LG1	374383	1.42089	0.000145237	0.00252364
PHF11	51131	-0.817771	0.000145839	0.00252909
GDI1	2664	0.808622	0.000145856	0.00252909
SLC39A6	25800	0.884397	0.000146503	0.00253764
WDR45B	56270	-0.936843	0.000146993	0.00254348
GCHFR	2644	-1.30895	0.000147616	0.00255158
ENSG00000203364	NA	2.61206	0.000148005	0.00255564
ENSG00000251661	NA	-1.8042	0.000148679	0.00256318
MTMR1	8776	-0.741452	0.000148876	0.00256318
TMEM254	80195	-1.06319	0.000148907	0.00256318
CD69	969	-0.846339	0.000149062	0.00256319
ZBTB39	9880	-0.917398	0.000149418	0.00256664
UPP1	7378	-1.27135	0.00014959	0.00256692
CD274	29126	0.951618	0.000149822	0.00256825
ZEB1-AS1	220930	-1.08749	0.000150112	0.00257055
NABP2	79035	0.935249	0.00015101	0.00257516
ENSG00000268027	NA	-0.955116	0.000151034	0.00257516
STK10	6793	-1.01047	0.000151078	0.00257516
CD4	920	-1.07912	0.000151189	0.00257516
ATOSB	80256	0.846199	0.000151319	0.00257516
UBE2E1	7324	-0.843826	0.000151526	0.00257516
CAVIN1	284119	-2.46567	0.000151644	0.00257516
TAF4B	6875	-0.79325	0.000151671	0.00257516
PVR	5817	1.09457	0.000151782	0.00257516
PLOD2	5352	-1.87939	0.000152193	0.00257949
ENSG00000289042	NA	-1.81663	0.00015301	0.00258827
USB1	79650	0.905195	0.000153024	0.00258827
CFAP36	112942	-0.875653	0.000153704	0.00259671
ARRDC4	91947	2.14037	0.000153837	0.00259671
CRACR2A	84766	-0.983221	0.000154394	0.00260345
TRIP10	9322	0.879143	0.000155001	0.00261103
ENSG00000290103	NA	-3.04992	0.000155258	0.00261269
SLC26A11	284129	1.02066	0.000155834	0.00261641
C1QTNF6	114904	-0.934774	0.000155876	0.00261641
MINDY2	54629	-0.787319	0.000155954	0.00261641
MDM4	4194	-0.765305	0.000156484	0.00262266
ZKSCAN4	387032	-1.37294	0.000156758	0.00262311
OSM	5008	0.919004	0.000156828	0.00262311
RPL3	6122	-0.855384	0.000157004	0.0026234
LTA4H	4048	-0.857651	0.000157292	0.00262555
SNX5	27131	-0.771989	0.000157736	0.00263031
DSTN	11034	-0.900742	0.000157905	0.00263048
PTK7	5754	-1.79544	0.000158853	0.00264072
C1orf122	127687	0.97672	0.000159017	0.00264072
PITPNM2	57605	-1.20661	0.000159104	0.00264072
DPY19L3	147991	0.902231	0.000159158	0.00264072
TRAF4	9618	1.07567	0.000160091	0.00265097
ISG20L2	81875	0.779513	0.00016016	0.00265097
SLC25A13	10165	1.11383	0.000160257	0.00265097
ZBED10P	113763	0.877014	0.000160891	0.0026588
DARS1-AS1	101928243	-1.40366	0.000162169	0.00267724
ACAA2	10449	-0.857621	0.000163081	0.00268962
GLS2	27165	-1.65517	0.000163429	0.00269267
YKT6	10652	0.821043	0.000163853	0.00269698
PGAM5	192111	0.829657	0.000164214	0.00269851
TPMT	7172	0.962564	0.000164273	0.00269851
CFAP418	157657	1.23801	0.000164854	0.00270536
ABHD8	79575	1.05321	0.000165189	0.00270818
CCDC197	256369	-2.3604	0.000165845	0.00271625
INSIG2	51141	-0.883393	0.000166145	0.00271723
CLPB	81570	0.722804	0.000166233	0.00271723
ABCD4	5826	-0.995148	0.000166916	0.00272569
SLC16A10	117247	-1.40306	0.000167095	0.00272592
PSMC3	5702	0.822513	0.000167355	0.00272735
PHLDA1	22822	-1.13224	0.000167603	0.00272735
ACER1	125981	2.46068	0.000167677	0.00272735
ZNF589	51385	-1.00317	0.00016801	0.00273007
TYMP	1890	0.795237	0.000168613	0.00273273
ACOX3	8310	0.846431	0.000168844	0.00273273
LRRC37B	114659	-0.9343	0.000168901	0.00273273
SMTN	6525	0.77895	0.000168907	0.00273273
FBXO43	286151	-1.13527	0.000168999	0.00273273
SPIRE2	84501	1.73305	0.000169268	0.00273423
USP5	8078	0.717631	0.000169422	0.00273423
MBOAT7	79143	0.730978	0.000170135	0.00274305
COQ5	84274	-1.02156	0.000170439	0.00274528
FCGBP	8857	1.54322	0.000170936	0.00275027
STRAP	11171	0.735258	0.000171154	0.00275027
RFXANK	8625	0.752773	0.000171248	0.00275027
VWA8	23078	-1.31971	0.000172332	0.00276177
ACER3	55331	0.973859	0.000172441	0.00276177
RNF170	81790	-0.945892	0.000172687	0.00276177
COX7A2	1347	-0.735531	0.000172788	0.00276177
LINC-PINT	378805	-0.910867	0.000172798	0.00276177
MRPS2	51116	-1.03264	0.000173015	0.00276256
PLEKHA8	84725	-0.835137	0.000173437	0.00276444
COL27A1	85301	-1.31372	0.000173467	0.00276444
PWWP3A	84939	0.826221	0.000173854	0.00276794
FAM13A-AS1	285512	-1.3217	0.00017434	0.00277302
ZNF713	349075	1.54734	0.000175064	0.00278186
PLIN2	123	-0.850222	0.000175631	0.00278818
GYG1	2992	0.806268	0.00017593	0.00279025
RNF19A	25897	-0.90523	0.000176435	0.00279558
BLOC1S2	282991	0.725522	0.000177823	0.00281253
S100A9	6280	2.26361	0.000177844	0.00281253
CCNC	892	-0.715813	0.000178381	0.00281831
MAPRE3	22924	1.44926	0.000179784	0.00283778
ACOX1	51	0.951475	0.000180826	0.00285052
DSEL	92126	2.41883	0.00018106	0.00285052
PGK1	5230	-1.26501	0.000181226	0.00285052
CHRM3-AS2	100506915	-1.2117	0.000181281	0.00285052
EEF1A2	1917	-3.26723	0.0001821	0.00286068
RAB39A	54734	2.62396	0.000182274	0.0028607
GEMIN8P4	492303	2.43038	0.000182634	0.00286364
ZNF329	79673	1.11221	0.000183572	0.00287436
LINC00954	400946	-1.34113	0.000183752	0.00287436
NIF3L1	60491	-0.803883	0.000183934	0.00287436
ENSG00000291156	NA	-0.997911	0.000184013	0.00287436
WDR41	55255	-0.943555	0.000184608	0.00287935
CLDN14-AS1	105369301	-2.53119	0.000184889	0.00287935
TLR5	7100	1.92604	0.000184966	0.00287935
MSMO1	6307	-0.838974	0.000185191	0.00287935
CEP128	145508	-1.02563	0.000185203	0.00287935
PDE4D	5144	-0.929332	0.000185583	0.00288085
DNAJC18	202052	-0.986394	0.000185648	0.00288085
PGBD2	267002	1.14757	0.000185967	0.0028831
FZD3	7976	-1.0166	0.000187128	0.00289385
LRRC34	151827	-1.82355	0.000187326	0.00289385
RGCC	28984	-1.35744	0.000187514	0.00289385
ATP6AP1	537	0.737494	0.000187519	0.00289385
LINC00598	646982	1.27546	0.000187587	0.00289385
DFFB	1677	0.986078	0.000188022	0.00289385
C17orf107	100130311	-1.70011	0.000188217	0.00289385
RABL3	285282	0.849872	0.000188725	0.00289385
CCDC77	84318	0.807074	0.000188929	0.00289385
CNN3	1266	-1.53036	0.000189032	0.00289385
SMOX	54498	-1.71112	0.000189109	0.00289385
HIP1R	9026	0.907409	0.000189343	0.00289385
PRPF19-DT	107984333	2.52422	0.00018943	0.00289385
ERMP1	79956	-0.858026	0.000189475	0.00289385
NR1D1	9572	1.45103	0.000189479	0.00289385
PSMD7	5713	0.745636	0.000189538	0.00289385
PLBD2	196463	0.877229	0.000189634	0.00289385
CD79B	974	0.997464	0.000190058	0.00289764
RNF213	57674	0.95126	0.000190645	0.00289996
STK25	10494	-1.05851	0.0001907	0.00289996
KPNA5	3841	-0.954684	0.000190821	0.00289996
CAMK1	8536	-1.2952	0.000190911	0.00289996
STK3	6788	1.26235	0.000191668	0.00290589
BMP2K	55589	0.829995	0.000191704	0.00290589
RNF217	154214	-2.26925	0.000191866	0.00290589
HEPACAM2	253012	3.24836	0.000192004	0.00290589
DLK2	65989	-3.70132	0.000192274	0.00290731
PTS	5805	0.93472	0.000192472	0.0029075
FAM227A	646851	2.45652	0.000192638	0.0029075
POLR1HASP	80862	-1.08227	0.000193743	0.00292151
FRA10AC1	118924	-1.01496	0.000194075	0.0029236
RNF122	79845	-1.80193	0.000194235	0.0029236
TLCD3A	79850	-1.79439	0.000194629	0.00292521
COL6A3	1293	-2.32515	0.000194836	0.00292521
FXR2	9513	0.801972	0.000194872	0.00292521
RAB11FIP4	84440	-0.900671	0.000195706	0.00293505
TMEM156	80008	-0.796235	0.000196039	0.0029361
UCHL1	7345	1.77699	0.00019613	0.0029361
LYNX1	66004	2.39287	0.000197131	0.00294841
ZNF407	55628	0.827643	0.000198449	0.00295992
GOLIM4	27333	1.1608	0.000198499	0.00295992
BAK1	578	0.784828	0.000198678	0.00295992
TRAPPC14	55262	1.05174	0.000198713	0.00295992
ZXDA	7789	-1.17476	0.000199135	0.00295992
RAB3IP	117177	0.930454	0.000199145	0.00295992
ASGR1	432	-1.84709	0.000199153	0.00295992
MRPL34	64981	0.797695	0.000199934	0.00296885
TMEM145	284339	-2.91299	0.000200698	0.00297382
KIF2A	3796	-0.717963	0.000200728	0.00297382
PODNL1	79883	2.41326	0.000200807	0.00297382
MYCBPAP	84073	-1.67695	0.000201097	0.00297399
MTFP1	51537	-1.35647	0.000201179	0.00297399
MPV17L2	84769	1.65107	0.00020152	0.00297617
ENSG00000253824	NA	-2.06142	0.000201864	0.00297617
EIF2B4	8890	0.79669	0.000201865	0.00297617
HADH	3033	-0.807415	0.000203157	0.00299254
WNK4	65266	1.92139	0.000203586	0.00299619
DISP2	85455	3.30707	0.000203798	0.00299665
NRROS	375387	0.765413	0.000204175	0.00299882
TMPRSS6	164656	-1.23801	0.000204308	0.00299882
ENSG00000274104	NA	1.36599	0.000204736	0.00300243
SCAND3	114821	-1.93806	0.000205549	0.00301071
TLR3	7098	2.407	0.000205664	0.00301071
CHUK	1147	0.843362	0.000206175	0.00301551
ZNF428	126299	1.25548	0.0002065	0.00301621
TNFSF10	8743	0.737197	0.000206686	0.00301621
NREP	9315	-1.16631	0.000206948	0.00301621
CREB3L3	84699	2.16757	0.000206952	0.00301621
DPH5	51611	-0.790106	0.000207196	0.00301706
PIK3CA	5290	-0.715595	0.000207473	0.00301706
EPHB4	2050	1.14541	0.000207774	0.00301706
PROSER2	254427	-2.49097	0.000208012	0.00301706
SLC27A4	10999	1.09313	0.00020815	0.00301706
LAMA2	3908	2.3513	0.000208376	0.00301706
CC2D1A	54862	0.718859	0.000208484	0.00301706
FAM111A-DT	101927204	1.27204	0.000208516	0.00301706
NAA38	84316	0.79147	0.000208833	0.00301706
TFG	10342	-0.704102	0.000208834	0.00301706
EXOC7	23265	0.725155	0.000209321	0.00302145
ENSG00000280135	NA	-1.92761	0.000209766	0.00302487
SLCO4C1	353189	-2.0863	0.000209923	0.00302487
DPYSL4	10570	-1.87876	0.000210124	0.00302512
NIPAL4	348938	-1.60895	0.000210535	0.0030284
TBC1D12	23232	-2.12858	0.000210729	0.00302857
C2CD3	26005	0.733417	0.000211262	0.00303193
AGGF1P2	644435	-2.77399	0.00021133	0.00303193
SH3RF3	344558	-1.78499	0.000211693	0.00303451
DNMT3B	1789	-2.01372	0.000212123	0.00303804
CD44	960	-1.01985	0.000212436	0.00303989
SH3BP5L	80851	0.711167	0.000213083	0.00304502
VPS54	51542	-0.830018	0.000213305	0.00304502
ZNF326	284695	0.78672	0.000213346	0.00304502
CHN1	1123	1.41307	0.000214097	0.0030531
SP2	6668	0.786629	0.000214443	0.0030554
SIPA1L2	57568	1.28736	0.000214869	0.00305634
KLHDC9	126823	-3.91776	0.000214995	0.00305634
IL7R	3575	0.717607	0.000215064	0.00305634
ASCL2	430	-2.94025	0.000215966	0.00306653
BMERB1	89927	-1.19129	0.000216165	0.00306673
ERICH5	203111	2.5462	0.000216737	0.00306973
ZFYVE26	23503	0.843372	0.000216748	0.00306973
COLGALT2	23127	-1.7433	0.000217302	0.0030724
TNFAIP2	7127	1.09632	0.000217461	0.0030724
SLC41A2	84102	-1.17607	0.000217494	0.0030724
VEGFA	7422	-0.933498	0.000217759	0.00307352
STAMBPL1	57559	-1.05065	0.000219159	0.00309065
DDA1	79016	0.996513	0.000219433	0.00309094
SUN1	23353	-0.708402	0.000219554	0.00309094
TRIM52	84851	-0.867462	0.000220423	0.00310054
BCL7A	605	-1.3899	0.000220676	0.00310146
PANX2	56666	1.23515	0.000221345	0.00310682
C2CD5	9847	-0.820522	0.00022158	0.00310682
TST	7263	1.43704	0.000221621	0.00310682
TRIM62	55223	1.0231	0.000221929	0.00310852
KRT8P33	100418737	-1.73066	0.000222603	0.00311531
SLC36A1	206358	1.23811	0.000222816	0.00311566
HACE1	57531	-0.965443	0.000223022	0.0031159
FAM161B	145483	1.22746	0.000223327	0.00311754
SAMD10	140700	-0.984863	0.000224021	0.00312458
C1orf141	400757	2.32174	0.000224419	0.00312562
ZNF337-AS1	102724826	-1.47067	0.000224473	0.00312562
TEF	7008	1.51603	0.000224723	0.00312584
HDAC7	51564	-0.943057	0.000224867	0.00312584
SCAMP3	10067	0.741356	0.00022508	0.00312617
KCTD18	130535	-0.953136	0.000225377	0.00312767
ZMAT1	84460	-1.01506	0.000226124	0.00313541
CA12	771	-4.06549	0.00022709	0.00314617
YPEL4	219539	-2.97891	0.000228424	0.003162
COA6	388753	0.72294	0.000229177	0.00316396
ENPP3	5169	-1.61205	0.000229251	0.00316396
WEE2-AS1	285962	1.46893	0.000229341	0.00316396
A1BG-AS1	503538	1.15686	0.000229533	0.00316396
RGS10	6001	-1.12843	0.000229597	0.00316396
IGSF9B	22997	-1.02782	0.000229894	0.00316396
WWP1	11059	0.830317	0.000229904	0.00316396
ZC3HC1	51530	0.763655	0.000230434	0.00316861
ENSG00000256209	NA	-2.30371	0.000230982	0.00317097
ETV6	2120	-0.709289	0.000231377	0.00317097
FAM50A	9130	0.75426	0.000231533	0.00317097
ZNF131	7690	-0.728512	0.000231602	0.00317097
CTDSP1	58190	-1.11524	0.000231629	0.00317097
BSN	8927	2.20594	0.000231788	0.00317097
OTOF	9381	-1.50654	0.000231948	0.00317097
KCNH3	23416	-1.96104	0.000232284	0.00317295
PPP1CC	5501	-0.787122	0.000232915	0.00317894
B4GALNT1	2583	1.74431	0.000234387	0.0031964
UFD1	7353	0.894205	0.000234885	0.00320055
DPH3	285381	0.997906	0.000236147	0.0032151
RN7SL535P	106479417	-1.97618	0.000236657	0.00321939
TMEM25	84866	-1.36089	0.000237431	0.00322727
MAL	4118	-1.20762	0.000238658	0.00323839
TRIM52-AS1	100507602	-1.52318	0.000238858	0.00323839
VTI1B	10490	-0.909074	0.000239004	0.00323839
AJUBA	84962	-2.37189	0.000239226	0.00323839
PTPRE	5791	0.749404	0.000239406	0.00323839
CHGB	1114	3.72482	0.000239424	0.00323839
RANGRF	29098	0.766818	0.000240168	0.00324517
XPC	7508	0.72744	0.000240318	0.00324517
LYST	1130	0.809426	0.000241423	0.00325743
CD22	933	-2.03795	0.000242044	0.00326316
PTPN1	5770	-0.663478	0.000243937	0.003286
DCT	1638	-2.75478	0.000244818	0.00329519
RNMT	8731	-0.751582	0.00024643	0.00331228
HYAL3	8372	1.1717	0.000246489	0.00331228
ENSG00000241770	NA	1.7519	0.000248321	0.00333396
EPS8L2	64787	-1.55652	0.000248505	0.00333396
EIF2AK3	9451	-0.736392	0.000248777	0.0033349
N4BP2	55728	-0.716577	0.000249801	0.00334591
PCBD2	84105	-1.14454	0.000250229	0.00334822
GNPDA1	10007	-0.765101	0.000250378	0.00334822
ICA1L	130026	-1.08584	0.000251979	0.00336489
TJP2	9414	-1.61367	0.000252031	0.00336489
ENPP1	5167	1.73367	0.0002533	0.00337675
FFAR3	2865	-2.89546	0.00025347	0.00337675
MPZ	4359	1.21002	0.000253532	0.00337675
DTNA	1837	-3.03062	0.00025378	0.00337734
TXNRD2	10587	-1.05636	0.000254224	0.00338053
P3H4	10609	-2.49976	0.000254801	0.00338371
GPR84	53831	1.54692	0.000254872	0.00338371
TMEM33	55161	0.833519	0.000255247	0.00338597
NBPF20	100288142	1.34981	0.00025645	0.00339919
EEIG1	399665	-0.840651	0.000256954	0.00340292
STS	412	1.41766	0.000257142	0.00340292
NDUFS8	4728	0.759267	0.000257975	0.00340954
GPATCH11	253635	0.748963	0.000258131	0.00340954
RBL2	5934	-0.76124	0.000258261	0.00340954
SH2B2	10603	-2.29271	0.000259703	0.00342585
ENSG00000269934	NA	2.21403	0.000260178	0.00342937
PDIA5	10954	-1.16204	0.000260542	0.00343108
ATP2B1	490	-0.736539	0.00026083	0.00343108
RECQL4	9401	0.780431	0.00026093	0.00343108
CCNH	902	0.727277	0.000261579	0.00343688
SEMA4D	10507	-0.843636	0.000262477	0.00344517
RPL12	6136	-0.785096	0.000262626	0.00344517
MAPKBP1	23005	0.754123	0.000263086	0.00344848
ENSG00000286545	NA	-1.59298	0.000263936	0.00345688
ARL2BP	23568	0.761207	0.000264901	0.00346676
FCHSD2	9873	-0.730643	0.000265532	0.00347227
CELSR2	1952	-1.67056	0.000267595	0.00349649
PRF1	5551	-0.835678	0.000268358	0.00350369
MATCAP1	653319	-1.01523	0.000269057	0.00351005
MLLT3	4300	-0.880635	0.000270828	0.00353037
FBXL16	146330	-1.74012	0.00027182	0.00353529
SLC39A10	57181	0.706017	0.000271828	0.00353529
GMFG	9535	-0.746693	0.000271847	0.00353529
PKIA	5569	-0.846378	0.000272387	0.00353686
DYRK4	8798	-0.90365	0.000272671	0.00353686
ZNF565	147929	1.42519	0.000272875	0.00353686
NDOR1	27158	0.811499	0.000273036	0.00353686
SLC38A4-AS1	100288798	-1.54919	0.000273036	0.00353686
OASL	8638	-0.874422	0.000275127	0.00356002
NOD1	10392	-0.955821	0.000275405	0.00356002
LINC00683	400660	-2.12332	0.00027547	0.00356002
TMEM260	54916	-0.94623	0.000276611	0.00356522
SLC2A4RG	56731	-1.06124	0.000276651	0.00356522
PHETA2	150368	1.34981	0.000276936	0.00356522
FFAR1	2864	-2.22655	0.000277236	0.00356522
MRPL48	51642	-0.975821	0.000277239	0.00356522
SNX24	28966	1.35928	0.000277274	0.00356522
SOAT2	8435	-2.55725	0.000277381	0.00356522
YEATS2	55689	-0.732399	0.000278396	0.00357549
PARP15	165631	-0.829867	0.000279503	0.00358455
GCAT	23464	-1.26917	0.000279535	0.00358455
NECAB3	63941	0.973243	0.000280372	0.00359249
IRGQ	126298	0.950054	0.00028078	0.00359282
G6PD	2539	0.677939	0.000280856	0.00359282
ZDBF2	57683	-0.745784	0.000281048	0.00359282
ENSG00000272217	NA	2.11331	0.000282935	0.00361233
PSMC5	5705	0.746288	0.000283012	0.00361233
HSPBAP1	79663	1.15166	0.000283849	0.00362022
OSBPL6	114880	-2.13381	0.00028407	0.00362025
PPP1CB-DT	112267877	-1.72308	0.000284296	0.00362034
ENSG00000267260	NA	1.5526	0.000285387	0.00363144
SEM1	7979	-0.805855	0.000287538	0.003656
IFI16	3428	-0.635596	0.000289105	0.0036731
CHAC1	79094	0.720344	0.000289485	0.0036751
FAM229B	619208	-1.57738	0.000290341	0.00368314
LONP1	9361	-0.679444	0.000290621	0.00368388
PHKG2	5261	0.859197	0.000291404	0.00369097
NR4A3	8013	-0.973921	0.000292032	0.0036961
CXCL10	3627	1.15657	0.000293166	0.00370007
HIVEP3	59269	-1.38884	0.000293203	0.00370007
DDX19A	55308	0.816813	0.000293283	0.00370007
FNTB	2342	-1.26321	0.000293796	0.00370007
EXTL2	2135	1.04991	0.00029383	0.00370007
PLK3	1263	0.771316	0.000294013	0.00370007
CCL5	6352	-0.774328	0.000294094	0.00370007
TIMP2	7077	-1.38935	0.000294135	0.00370007
CFAP53	220136	1.63952	0.000294905	0.00370693
SIRT6	51548	0.789691	0.000295994	0.00371779
TOR3A	64222	0.764878	0.000298781	0.00374995
ALG1	56052	1.01173	0.000299018	0.00375008
ENSG00000291008	NA	1.58544	0.000299434	0.00375246
MSRB1	51734	0.765104	0.0003003	0.00376045
GET1	7485	0.943348	0.000303617	0.00379845
DNAJC15	29103	-0.91288	0.000304003	0.00379845
XNDC1N	100133315	-1.17885	0.000304023	0.00379845
MAP3K19	80122	3.04949	0.00030617	0.00382238
ZNF662	389114	-2.9039	0.000306649	0.00382372
DUSP2	1844	-0.687555	0.000306739	0.00382372
GPR132	29933	0.67518	0.000307064	0.00382488
SSB	6741	-0.722484	0.000307399	0.00382618
LIG4	3981	1.18205	0.000309151	0.0038451
SORL1	6653	-0.847059	0.00031272	0.00388657
SBF2	81846	0.787285	0.000313686	0.00389564
CDC20	991	0.639326	0.000314442	0.0039021
TNFSF8	944	-0.973957	0.000314761	0.00390313
RNF141	50862	-0.862631	0.000316192	0.00391759
GM2A	2760	0.68465	0.000316513	0.00391759
LRRC8A	56262	0.840633	0.000316785	0.00391759
ENSG00000288839	NA	-1.69823	0.000316874	0.00391759
GSR	2936	0.990506	0.000317981	0.00392833
CD48	962	-0.652807	0.00031858	0.0039328
SNF8	11267	0.701088	0.000319239	0.003938
BTN2A2	10385	0.814039	0.000319688	0.00393973
RELL2	285613	0.949396	0.000319856	0.00393973
DOK1	1796	0.778603	0.000320737	0.00394764
LRCH3	84859	-0.733395	0.000321398	0.00395283
MICALL1	85377	0.854755	0.000322377	0.0039591
HNRNPAB	3182	0.707125	0.000322386	0.0039591
IL19	29949	-2.4859	0.000323356	0.00396799
LMF2	91289	0.650944	0.000323666	0.00396799
ZNF250	58500	-1.04693	0.000324129	0.00396799
ZNF711	7552	-1.93261	0.000324241	0.00396799
GBP2	2634	-0.776471	0.000324309	0.00396799
PRKCD	5580	-1.43638	0.00032502	0.00397375
TET1	80312	-1.73518	0.000325715	0.0039793
TREM1	54210	-2.4652	0.000326461	0.00398548
VPS50	55610	0.864238	0.000328024	0.00400161
NOS3	4846	-1.4122	0.000330082	0.00402374
C1orf216	127703	1.0088	0.000331208	0.00403449
NHS	4810	-0.962573	0.000331777	0.00403845
SNX10	29887	-0.725371	0.000333645	0.00405672
GUF1	60558	0.643622	0.000334028	0.00405672
TMEM184B	25829	0.71501	0.000334048	0.00405672
BLZF1	8548	0.801166	0.000334259	0.00405672
ELL2	22936	-1.02836	0.000334999	0.00406272
PYCR1	5831	-0.692586	0.000335513	0.00406598
SPSB2	84727	1.44514	0.000335933	0.00406653
FBXO8	26269	-0.899246	0.000336276	0.00406653
TRIM66	9866	-0.723135	0.000336296	0.00406653
ENSG00000222032	NA	-2.09478	0.000337328	0.00407603
DNAJC9	23234	0.701343	0.00033786	0.00407948
LINC02732	105369486	-1.19487	0.000338691	0.00408652
PRRX2	51450	-2.71731	0.000339305	0.00409095
LINC02325	101929241	-1.08222	0.000340597	0.00410158
BYSL	705	0.71116	0.000340682	0.00410158
PRELID3A	10650	-1.71124	0.000343811	0.00413327
NKIRAS1	28512	1.18287	0.000343815	0.00413327
P4HA2	8974	-2.377	0.000345091	0.00414509
CCDC183-AS1	100131193	2.12033	0.000345685	0.00414509
PRDM15	63977	0.835993	0.0003458	0.00414509
SNRNP25	79622	0.862769	0.0003458	0.00414509
DCAKD	79877	0.756485	0.000346848	0.00415464
UBE2Q2P2	100134869	-1.37077	0.000348897	0.00417616
ANKRD52	283373	0.679269	0.000349199	0.00417675
PARVB	29780	-1.08399	0.000349739	0.00418019
SMIM8	57150	-1.06238	0.000350298	0.00418161
PEA15	8682	0.85799	0.000350364	0.00418161
ENSG00000264112	NA	-1.4281	0.000351078	0.00418712
SH2B3	10019	-0.721648	0.00035164	0.0041908
PER2	8864	-0.919968	0.000352355	0.00419413
NOL6	65083	0.880142	0.000352426	0.00419413
TK2	7084	-1.31184	0.000352746	0.00419491
H2AC6	8334	1.55564	0.000353763	0.00420206
H6PD	9563	-0.843757	0.000353855	0.00420206
FAAH2	158584	-1.03975	0.000354678	0.00420485
TCEAL3	85012	1.09919	0.000354933	0.00420485
MAST1	22983	-1.86425	0.000355326	0.00420485
USP31	57478	0.917421	0.000355404	0.00420485
IZUMO4	113177	0.890564	0.000355699	0.00420485
CRYBG2	55057	-2.15163	0.000355718	0.00420485
CDIPTOSP	440356	1.78475	0.000355869	0.00420485
COL23A1	91522	3.04243	0.000356625	0.00421078
LINC02648	101928150	-1.72947	0.000357063	0.00421294
FANCD2	2177	-0.735675	0.00035732	0.00421297
CFAP251	144406	-2.08955	0.000358439	0.00422315
CD55	1604	0.677735	0.00035899	0.00422663
NUDT15	55270	0.709529	0.000361339	0.00425126
NANP	140838	0.773778	0.000363195	0.00426802
LINC01163	101927381	-2.79651	0.00036328	0.00426802
GAB1	2549	-1.88697	0.000363554	0.00426821
C4BPB	725	1.32322	0.000364298	0.00427123
ANK3	288	0.743807	0.000364569	0.00427123
GOLM1	51280	-1.54893	0.000364696	0.00427123
UBASH3A	53347	-0.91156	0.000364844	0.00427123
HNRNPA1	3178	-0.839521	0.000366125	0.00428089
TRIM3	10612	1.1662	0.000366187	0.00428089
MPP7	143098	-1.03547	0.000366468	0.00428116
ENTPD1	953	0.904962	0.000367165	0.00428575
MTOR	2475	0.818961	0.000367379	0.00428575
IFITM2	10581	-0.868456	0.00036869	0.00429801
MRPL54	116541	-1.21033	0.000369704	0.00430553
TMEM242	729515	-1.5062	0.000369856	0.00430553
RB1	5925	0.724105	0.000370604	0.0043112
DYNC2LI1	51626	-1.11153	0.000371019	0.004313
SLC35A1	10559	-1.44621	0.000371515	0.00431416
DPH2	1802	1.11185	0.000371954	0.00431416
PSMD2	5708	0.664154	0.000372148	0.00431416
MATK	4145	-1.56991	0.000372555	0.00431416
GRK4	2868	1.30909	0.000372612	0.00431416
HACD4	401494	-0.793291	0.000372684	0.00431416
CTTNBP2NL	55917	1.12049	0.000373167	0.00431674
RDM1	201299	-1.26873	0.000373582	0.00431823
GAD1	2571	-2.08067	0.000373819	0.00431823
COPG2	26958	0.706877	0.000375239	0.00433161
NFATC1	4772	-0.684265	0.000375539	0.00433205
RP9	6100	-1.08019	0.000376737	0.00434012
PLAUR	5329	-1.05882	0.000376932	0.00434012
ANGPTL4	51129	-2.00179	0.000377025	0.00434012
PLCL2	23228	-0.724211	0.000380619	0.00437844
LRRC8B	23507	-0.762996	0.000381532	0.00438259
BCAT2	587	-0.809628	0.000381715	0.00438259
EMP1	2012	-0.976197	0.000381774	0.00438259
RAPGEF1	2889	-0.787269	0.000382793	0.00439124
PACC1	55248	0.897703	0.000383496	0.00439625
LINC01215	101929623	-0.731751	0.000385577	0.00441705
NAT1	9	0.907373	0.000386603	0.00442574
C12orf43	64897	0.861163	0.000388425	0.00444351
CCDC134	79879	0.774037	0.000388823	0.004445
MC1R	4157	1.50749	0.000389384	0.00444567
TM2D2	83877	0.794462	0.000389676	0.00444567
RPF1	80135	0.647045	0.000389688	0.00444567
ENSG00000290879	NA	-1.45502	0.000390312	0.00444686
COX6B2	125965	-3.29621	0.000390591	0.00444686
TP53I3	9540	1.49213	0.000390599	0.00444686
ENSG00000273007	NA	-1.2874	0.0003913	0.00445178
SMIM27	100129250	-1.21727	0.000392058	0.00445669
PYGO2	90780	0.690318	0.000392445	0.00445669
MRPS30-DT	100506674	1.19459	0.00039254	0.00445669
GLIPR2	152007	-1.97272	0.000392934	0.0044581
LINC03040	221416	-2.50705	0.000393344	0.00445969
MRPL51	51258	0.621499	0.000394389	0.0044638
ADPRH	141	1.08674	0.000394453	0.0044638
DNAJC14	85406	0.713034	0.000394515	0.0044638
NTNG1	22854	-2.07907	0.00039502	0.00446646
ZSCAN16-AS1	100129195	-1.15308	0.000395559	0.00446949
EXTL3	2137	0.871188	0.000396563	0.00447778
RHOXF1	158800	-2.39115	0.000397304	0.00448011
DEGS2	123099	-2.23446	0.000397822	0.00448011
MFSD4B	91749	-0.788261	0.000397967	0.00448011
ST6GALNAC4	27090	0.769477	0.000398075	0.00448011
ENSG00000244701	NA	-1.63194	0.000398124	0.00448011
ADTRP	84830	-0.888912	0.000398863	0.00448538
RYR1	6261	-0.977872	0.000399227	0.00448643
NEIL1	79661	-1.42739	0.000400069	0.00449061
ZSWIM4	65249	0.921606	0.000400207	0.00449061
RAP1GAP	5909	-1.44051	0.000400602	0.00449061
DHX40	79665	-0.72882	0.000400685	0.00449061
SLC2A6	11182	1.83447	0.000401343	0.00449493
NAGPA	51172	1.1659	0.000401648	0.00449531
ENSG00000278993	NA	2.05615	0.000402157	0.00449796
PPP1R3C	5507	-2.14886	0.00040278	0.00450188
LINC01283	107985711	1.87148	0.000405238	0.0045263
OSGIN1	29948	1.56184	0.000405634	0.00452767
AMOTL1	154810	-2.47005	0.000407041	0.00454031
PFKL	5211	-0.726631	0.000409824	0.00456826
SAMD4A	23034	-1.24041	0.000411709	0.00458619
FAM110C	642273	-1.20639	0.000412462	0.00458915
ENSG00000286482	NA	-2.35834	0.00041253	0.00458915
LSG1	55341	0.649405	0.000413615	0.00459813
PLEKHA2	59339	-1.03834	0.000414854	0.0046088
ATP6V1A	523	0.70028	0.000415811	0.00461554
PNKP	11284	0.721672	0.000416018	0.00461554
RNASEH2B	79621	-0.719145	0.000416561	0.00461846
FTSJ3	117246	0.850392	0.000417689	0.00462787
TUBB4B	10383	0.667228	0.00041871	0.00463608
KLK1	3816	-1.84661	0.000420305	0.00464954
ALAS1	211	0.679143	0.000420488	0.00464954
DDX60	55601	-0.632515	0.000420831	0.00464972
HSPA4	3308	0.62768	0.000421087	0.00464972
DOCK5	80005	2.12392	0.000421347	0.00464972
GAB2	9846	-1.17896	0.000422533	0.00465738
ATP9A	10079	-1.65051	0.000422604	0.00465738
AGTPBP1	23287	-0.883502	0.000422936	0.00465793
NAA60	79903	0.67934	0.000425767	0.00468598
DHRS4-AS1	55449	-0.861668	0.000426165	0.00468725
TPT1-AS1	100190939	-0.770851	0.000427328	0.00469478
INSIG1	3638	-0.711402	0.000427418	0.00469478
RN7SKP296	106481823	-2.5151	0.00042906	0.0047097
TMEM123-DT	101928424	-2.57143	0.000429707	0.00471367
TRUB2	26995	0.72449	0.000430085	0.00471469
PEX5L	51555	1.63951	0.000430697	0.00471827
ZNF225-AS1	100379224	2.19006	0.000431215	0.00472082
FAM53B	9679	-0.990916	0.000431984	0.00472497
CCNG2	901	-0.809431	0.000432166	0.00472497
GPAT3	84803	1.15964	0.00043265	0.00472561
TTC16	158248	1.76862	0.000432795	0.00472561
ASPSCR1	79058	0.901944	0.000433242	0.00472737
KCTD10	83892	0.651757	0.000434154	0.0047342
TBCB	1155	0.696799	0.000436206	0.0047512
CNPY4	245812	0.851217	0.000436487	0.0047512
FOXO3	2309	-1.08261	0.000436884	0.0047512
ZNF611	81856	0.827211	0.000436919	0.0047512
ORAI2	80228	0.83112	0.000437149	0.0047512
SLC43A3	29015	-1.15106	0.000437566	0.0047526
CREB1	1385	-0.742898	0.000438183	0.00475534
RGS14	10636	-1.11464	0.000438392	0.00475534
POLI	11201	-0.725122	0.000439401	0.00476316
ECHS1	1892	0.666048	0.000440418	0.00477105
IL21-AS1	100996941	-0.779592	0.000441342	0.00477794
FLYWCH1	84256	0.697811	0.000441918	0.00478104
CDK5R1	8851	-1.00593	0.000442332	0.00478143
TCEA3	6920	-1.71403	0.000442532	0.00478143
MIR3142HG	107075116	-1.05864	0.000443394	0.00478207
MAP3K4-AS1	117981787	1.73332	0.000443651	0.00478207
ZNF483	158399	1.14495	0.000443666	0.00478207
ITGB3BP	23421	-0.794526	0.000443748	0.00478207
SULF2	55959	1.3907	0.000444581	0.00478426
ITGA6	3655	-1.07113	0.000444703	0.00478426
PUS10	150962	0.858922	0.000444818	0.00478426
ARMH3	79591	0.633767	0.000446699	0.00480136
BEND4	389206	-1.76523	0.000447129	0.00480287
UBN1	29855	0.694985	0.000448133	0.00481052
BZW1	9689	0.739214	0.000449853	0.00482291
BRSK1	84446	1.07842	0.000450128	0.00482291
CASP2	835	-0.737825	0.000450411	0.00482291
PSMC4	5704	0.751196	0.000450453	0.00482291
IQCB1	9657	-0.64978	0.000450998	0.00482562
MAPK8IP2	23542	2.0328	0.00045231	0.00483282
SOD2	6648	1.0269	0.000452425	0.00483282
EOGT	285203	0.900337	0.000452547	0.00483282
ENSG00000247679	NA	-1.56529	0.000454246	0.00484574
ARSG	22901	-1.32932	0.000454343	0.00484574
CENPB	1059	0.823213	0.000455058	0.00485024
CSF2	1437	1.83305	0.00045916	0.00489081
ZNF45	7596	0.836074	0.000459514	0.00489143
KRCC1	51315	-0.792232	0.000460835	0.00490029
IDUA	3425	1.21008	0.000461319	0.00490029
WDR12	55759	0.616929	0.000461454	0.00490029
SEC31B	25956	-0.608858	0.000461531	0.00490029
KCNA6	3742	-2.09427	0.00046258	0.0049004
TRMT2B	79979	0.710468	0.000462757	0.0049004
ARMC7	79637	0.916847	0.000463138	0.0049004
HIF1A-AS3	105370526	-1.45921	0.000463148	0.0049004
SLC35F3	148641	-2.86054	0.000463184	0.0049004
CD19	930	-1.51103	0.000463319	0.0049004
LARP4	113251	0.753862	0.000463999	0.00490445
MMP25	64386	0.992362	0.000465221	0.00491423
PPP5C	5536	0.647408	0.000466823	0.00492801
AURKAIP1	54998	0.671108	0.000468647	0.0049441
ANP32B	10541	-0.710664	0.000469662	0.00495166
MAST3	23031	0.659559	0.000472682	0.00497591
RASSF2	9770	0.620332	0.000472836	0.00497591
HSPE1P18	106480257	-2.17577	0.000472865	0.00497591
PGAP6	58986	0.775557	0.000474858	0.00498784
MIR22HG	84981	1.64862	0.000474885	0.00498784
PTGER2	5732	-1.68402	0.000475233	0.00498784
PHLDA2	7262	1.74072	0.000475552	0.00498784
ENSG00000270055	NA	-0.937744	0.000475758	0.00498784
CBR1	873	0.8489	0.000475807	0.00498784
PRKCH-AS1	121233923	0.999198	0.000477265	0.00499995
NCR3	259197	-1.44783	0.000478052	0.00500502
HS6ST1	9394	-1.05594	0.000479091	0.00501272
RRN3P3	100131998	1.26222	0.000479599	0.00501487
DOCK6	57572	-1.28636	0.000481024	0.00502232
RRP7A	27341	0.686419	0.000481066	0.00502232
ZNF692	55657	0.756753	0.000481222	0.00502232
PHF3	23469	-0.629354	0.000481946	0.00502671
ENSG00000268049	NA	1.75599	0.000482463	0.00502709
CGAS	115004	0.687679	0.000482591	0.00502709
SPINDOC	144097	0.775536	0.000483041	0.00502801
METAP2	10988	-0.622259	0.000483287	0.00502801
ANKRD13C	81573	0.829695	0.000483769	0.00502986
DPH6	89978	-1.43339	0.000484832	0.00503621
MIOX	55586	-2.11601	0.000485202	0.00503621
ZFAT	57623	1.0078	0.000485293	0.00503621
RPA3	6119	-0.73594	0.000486244	0.00504122
UTP20	27340	0.729096	0.000486385	0.00504122
KDM4B	23030	-0.652895	0.000488104	0.00505587
CD27-AS1	678655	0.711494	0.000489358	0.00506326
BRCA2	675	0.767478	0.000489549	0.00506326
AP1B1	162	0.66613	0.000489989	0.00506326
C21orf58	54058	-0.788318	0.000490128	0.00506326
S100A10	6281	-1.44199	0.000490484	0.00506326
UACA	55075	-1.14397	0.000490655	0.00506326
NBEA	26960	1.43741	0.000491113	0.00506483
IFNLR1	163702	-1.03821	0.00049199	0.00507072
SLC35D1	23169	1.05595	0.000493066	0.00507718
ENSG00000289707	NA	-0.861355	0.000493342	0.00507718
GABARAPL1	23710	0.845452	0.000493538	0.00507718
SULT1B1	27284	-0.930567	0.000494593	0.00508487
NMNAT1	64802	0.952744	0.000496322	0.00509948
CYP2S1	29785	1.7824	0.000496636	0.00509954
MCF2L2	23101	-1.3491	0.00049784	0.00510873
ZNF582	147948	1.61229	0.000498396	0.00511127
ZSCAN31	64288	1.45538	0.000499318	0.00511754
HOOK1	51361	-0.774292	0.000499666	0.00511794
GFM1	85476	0.750324	0.000500776	0.00512365
LIN52	91750	0.721046	0.000501189	0.00512365
ATL3	25923	-0.687018	0.000501337	0.00512365
MAN2C1	4123	-0.7353	0.000501892	0.00512365
RNF144A	9781	-0.601745	0.000502054	0.00512365
ACTN3	89	1.84312	0.000502081	0.00512365
SLFN11	91607	-0.679193	0.000502785	0.00512766
H2BC11	8970	1.40934	0.000503398	0.00513076
MINCR	100507316	-1.39155	0.00050539	0.00514788
WDR1	9948	0.623314	0.00050694	0.00515959
LY9	4063	-1.62058	0.000507163	0.00515959
PARP6	56965	-0.74429	0.000508029	0.00516522
FBXL6	26233	0.901065	0.000509115	0.00517064
RELA-DT	105369347	1.29181	0.000509983	0.00517064
DPP9	91039	0.658285	0.000510006	0.00517064
CTTN	2017	-1.57234	0.000510273	0.00517064
SPHK1	8877	0.91019	0.000510284	0.00517064
TRPV2	51393	0.689703	0.000510518	0.00517064
ZNF620	253639	1.05875	0.000510855	0.00517064
ARL1	400	-0.734293	0.000511063	0.00517064
MIX23	131076	-0.685084	0.000511837	0.00517531
PTOV1-AS2	101928378	1.1269	0.000513596	0.00518684
KDM7A-DT	100134229	-0.901752	0.000513647	0.00518684
ANAPC7	51434	0.791252	0.000513917	0.00518684
MPDU1	9526	0.620973	0.000514747	0.00519204
SCO2	9997	0.82883	0.000516407	0.0052056
BPNT2	54928	-0.643943	0.000516945	0.00520786
ACYP2	98	1.16216	0.000517272	0.00520799
KLHL21	9903	0.677602	0.000518876	0.00522095
ZNF80	7634	-1.49617	0.000521418	0.00523979
FKBP5	2289	-0.667811	0.000521466	0.00523979
ZYX	7791	-0.801116	0.000521698	0.00523979
DMC1	11144	-0.978566	0.000522504	0.0052447
SNAP23	8773	0.725703	0.000523758	0.00525319
TMEM63C	57156	-2.55425	0.000523985	0.00525319
NMRAL2P	344887	2.55089	0.00052631	0.00526946
STK39	27347	-0.962156	0.000526542	0.00526946
SLC66A2	80148	-0.884964	0.000526564	0.00526946
TIMD4	91937	1.26034	0.000527353	0.0052719
MAP3K8	1326	1.07533	0.000527445	0.0052719
RBM23	55147	0.610977	0.000528115	0.00527541
L3MBTL2	83746	0.689477	0.000528435	0.00527542
ABHD14A	25864	1.25589	0.000529261	0.00528048
SMIM3	85027	0.767409	0.00053011	0.00528481
JDP2	122953	-1.60467	0.000530334	0.00528481
FECH	2235	0.81086	0.000530976	0.00528547
POU2F1	5451	-0.637025	0.000531039	0.00528547
CLSTN1	22883	-0.769326	0.000532049	0.00529234
ZBTB16	7704	-1.16223	0.000532723	0.00529585
APOL2	23780	0.691389	0.000533372	0.00529912
ACVR1C	130399	-1.03067	0.000534154	0.0053037
SLC1A1	6505	-2.48588	0.000535955	0.0053184
TMEM273	170371	-0.942081	0.00053778	0.00533331
ENSG00000268088	NA	-1.58477	0.000538217	0.00533444
GSTK1	373156	-0.734273	0.000539584	0.00534479
ENSG00000288743	NA	2.06962	0.000539946	0.00534518
ENSG00000286488	NA	-2.10768	0.000541454	0.00535689
MUC4	4585	2.58356	0.000542944	0.00536842
THBS4-AS1	101929215	-2.24401	0.000543469	0.00536854
SIRT3	23410	-0.865745	0.000544128	0.00536854
B4GALNT4	338707	-1.70981	0.000544164	0.00536854
C13orf46	100507747	-1.32129	0.000544463	0.00536854
RAD51B	5890	-1.04549	0.000544604	0.00536854
ENSG00000290830	NA	-1.73038	0.000545043	0.00536854
MISP3	113230	-1.42215	0.000545657	0.00536854
TDRD9	122402	-1.65816	0.000546018	0.00536854
BCAS3	54828	0.92534	0.000546046	0.00536854
BNIP3L	665	-0.760425	0.000546201	0.00536854
ZC2HC1C	79696	1.55064	0.000546837	0.00537101
LINC03060	105375519	1.76555	0.000547102	0.00537101
PPA2	27068	-0.870531	0.000547826	0.00537493
HERPUD2-AS1	101930085	-1.29087	0.00054822	0.00537561
DYRK2	8445	-0.615949	0.000550013	0.00539
CD226	10666	-0.640708	0.000550489	0.00539147
DNAH11	8701	-2.7409	0.000551063	0.0053939
DDX50	79009	-0.77964	0.000551943	0.00539931
TNFRSF10B	8795	0.647564	0.000552566	0.0054007
RAB5IF	55969	0.939698	0.000553063	0.0054007
MGST2	4258	-1.25901	0.000553064	0.0054007
SV2C	22987	-2.52949	0.000555652	0.00542277
TTI2	80185	0.743238	0.000556194	0.00542465
MAPT	4137	-2.08453	0.00055662	0.00542465
ADRM1	11047	0.659839	0.000556828	0.00542465
FBXL18	80028	0.876026	0.000557695	0.00542989
NUBP1	4682	0.762625	0.000558278	0.00543238
MT1X	4501	-1.64892	0.000559748	0.00544122
SETD5	55209	-0.602767	0.000559845	0.00544122
F5	2153	0.672501	0.000561273	0.00545189
RBM38	55544	-1.30272	0.000564257	0.00547766
PRG2	5553	-2.24393	0.000565343	0.00548456
CASP4	837	0.69892	0.00056563	0.00548456
RIC8A	60626	0.583954	0.000566334	0.00548816
COL1A1	1277	-2.15683	0.000566994	0.00549135
NAP1L1	4673	-0.601967	0.000568125	0.00549908
KRBOX4	55634	-0.901852	0.000568636	0.0055008
ZNF516	9658	-0.940287	0.000569285	0.00550387
RPS6KA2	6196	-1.62086	0.000570906	0.00551632
PLCG1	5335	-1.2888	0.000571602	0.00551981
ABI1	10006	-0.635975	0.000572462	0.00552489
LNCTAM34A	102724571	1.67471	0.000573387	0.00552567
SLC39A3	29985	0.823137	0.000573654	0.00552567
ALDH1B1	219	0.787559	0.000573915	0.00552567
ABCC11	85320	2.08381	0.000573974	0.00552567
PGP	283871	0.830278	0.000574213	0.00552567
SHANK3	85358	-2.14413	0.000575974	0.00553522
NUDT13	25961	-2.03022	0.000576846	0.00553522
ATN1	1822	0.657344	0.000577136	0.00553522
SSBP2	23635	-0.923997	0.00057715	0.00553522
PSMD11	5717	0.675506	0.000577154	0.00553522
TMEM119	338773	2.08326	0.000577213	0.00553522
RNF14	9604	0.686981	0.000577556	0.0055353
PTPN22	26191	-0.659757	0.000578384	0.00553996
PNPT1	87178	0.61475	0.000578951	0.00553996
HMGCS1	3157	-0.61412	0.000579046	0.00553996
ZNF689	115509	0.938046	0.000581359	0.00555887
HSP90B1	7184	-0.58162	0.000583725	0.00557827
BBC3	27113	0.654982	0.000584641	0.00558379
KCTD13	253980	0.74277	0.000585753	0.00559119
ENSG00000257524	NA	1.07242	0.000586432	0.00559444
MAP3K1	4214	-0.922337	0.000586966	0.00559631
ANKZF1	55139	-0.749496	0.000587483	0.00559675
RRN3	54700	0.623175	0.000587689	0.00559675
GPC3	2719	-1.85126	0.000589081	0.00560365
PROX2	283571	2.02111	0.000589091	0.00560365
ENTREP3	10712	-1.09319	0.000589814	0.0056062
ENSG00000268403	NA	-1.60837	0.000590037	0.0056062
DBP	1628	-1.35336	0.000590922	0.00561138
CCDC85C	317762	-1.01717	0.000591307	0.00561182
WASF2	10163	-0.647206	0.000592132	0.00561643
PRDX1	5052	0.752626	0.00059353	0.00562646
KCNA2	3737	1.18054	0.000595412	0.00564107
CDK19	23097	-0.666876	0.000595753	0.00564107
PAN2	9924	-0.630315	0.000596873	0.00564844
LMLN	89782	-1.00902	0.00059784	0.0056522
TMEM216	51259	0.823658	0.000597954	0.0056522
KIF3C	3797	-1.82314	0.000598556	0.00565467
CXCL16	58191	1.30413	0.000601373	0.00567523
TNFSF15	9966	2.65025	0.000601419	0.00567523
ENSG00000279088	NA	-0.98467	0.000603015	0.00568486
IFI44L	10964	-0.579393	0.000603127	0.00568486
POLR2J	5439	0.684356	0.000604902	0.00569835
GCDH	2639	0.746123	0.000607321	0.00571651
ZBED3	84327	-1.68776	0.000607522	0.00571651
JAML	120425	-0.690907	0.000608774	0.00572432
CRYBB2P1	1416	-0.785257	0.000609201	0.00572432
NQO2	4835	0.804862	0.00060939	0.00572432
INTS14	81556	0.604675	0.000610349	0.00573007
ENTPD5	957	-0.967063	0.00061118	0.00573462
DLL4	54567	1.20073	0.000612068	0.00573969
TLCD5	219902	-3.12714	0.000612719	0.00574255
TBC1D4	9882	-0.676178	0.000615362	0.00576405
ENSG00000272812	NA	-1.54803	0.000617726	0.00578292
SNX9	51429	-0.598386	0.000620555	0.00580612
PROS1	5627	1.01064	0.000621154	0.00580844
EXPH5	23086	1.00534	0.000621926	0.00581237
AARS2	57505	-0.739647	0.000623334	0.00581709
SLC43A1	8501	-0.762182	0.000623475	0.00581709
CA2	760	-1.37228	0.000623486	0.00581709
SEPTIN9	10801	-0.780794	0.000623984	0.00581845
BLTP2	9703	0.642102	0.000625275	0.00582721
ENSG00000289415	NA	-2.04315	0.000626136	0.00583195
BTN2A1	11120	0.620533	0.000627308	0.00583844
TPCN1	53373	0.728579	0.000627539	0.00583844
SLC9A7	84679	-0.73947	0.00062882	0.0058418
RBSN	64145	-0.93413	0.000628906	0.0058418
KCTD15	79047	-1.55066	0.000629073	0.0058418
LINC00877	285286	-1.98484	0.000629312	0.0058418
ENOSF1	55556	-0.765483	0.000631827	0.00586185
CUL3	8452	0.618332	0.000637934	0.00591309
GLB1L	79411	1.25701	0.000638065	0.00591309
NUP205	23165	-0.806761	0.000639187	0.00591727
ABHD11	83451	1.03526	0.000639231	0.00591727
KCTD5	54442	0.594698	0.00064004	0.00592144
CC2D1B	200014	0.658779	0.000641128	0.0059238
SEC14L5	9717	-1.84606	0.000641129	0.0059238
CDC42BPB	9578	0.971158	0.000641371	0.0059238
ENSG00000286909	NA	-1.14556	0.000641727	0.0059238
ZKSCAN5	23660	0.724625	0.000642179	0.00592466
DVL3	1857	0.644718	0.00064262	0.00592543
CCT5	22948	0.613726	0.000644266	0.00593405
MYO1E	4643	-1.49887	0.000644279	0.00593405
CD59	966	0.620898	0.000644631	0.00593405
ZRANB3	84083	0.909334	0.000645639	0.00593777
TECPR1	25851	0.65778	0.000645753	0.00593777
ETHE1	23474	-0.822665	0.000646153	0.00593814
IL2RG	3561	-0.747997	0.000646827	0.00593885
MDH1	4190	-0.702708	0.000646948	0.00593885
RSU1	6251	0.594745	0.000649331	0.00595742
ASB9	140462	1.37597	0.00065011	0.00596127
CPNE8	144402	0.960293	0.000650669	0.00596308
AP3S1	1176	-0.886547	0.000651519	0.00596686
ARHGEF37	389337	-1.51633	0.000651803	0.00596686
DFFA	1676	0.635475	0.000652256	0.00596771
SDR39U1	56948	0.667423	0.000654497	0.00598491
SCN3B	55800	2.37374	0.00065527	0.00598866
THAP9	79725	1.07752	0.000656395	0.00599563
DENND2C	163259	1.34116	0.000658838	0.00601462
ARHGAP32	9743	-0.906534	0.000659512	0.0060151
VEZT	55591	-0.650078	0.000659618	0.0060151
SGF29	112869	-1.07663	0.000660111	0.0060154
FEM1C	56929	-0.627561	0.000660677	0.0060154
LTBR	4055	1.60155	0.000660741	0.0060154
PNPLA2	57104	0.638144	0.00066192	0.00602282
QSER1	79832	-0.803529	0.000663534	0.00603418
RAG1	5896	-1.8462	0.00066483	0.00604069
NKD2	85409	1.55215	0.000664979	0.00604069
MASTL	84930	-0.608975	0.000666819	0.00605407
MRPS36	92259	0.723853	0.000667347	0.00605554
DNM1	1759	1.42787	0.000667799	0.00605596
PREP	5550	-0.767408	0.000668126	0.00605596
MAP7D1	55700	0.702246	0.000668679	0.00605766
XPNPEP1	7511	-0.645949	0.000669529	0.00606164
MVK	4598	-0.955072	0.000669851	0.00606164
ENSG00000288833	NA	-1.71422	0.000672094	0.00607653
CRIM1	51232	-1.11514	0.000672513	0.00607653
NEU3	10825	0.634704	0.000672598	0.00607653
TP53INP2	58476	0.845897	0.000674853	0.00609357
NAPSB	256236	-1.39863	0.000676088	0.00610139
SPON2	10417	-1.14367	0.000677026	0.00610653
SRXN1	140809	2.12055	0.000680243	0.00613056
ENSG00000269553	NA	-3.51831	0.000680432	0.00613056
SUCLG2	8801	-0.816189	0.000682648	0.00614717
CHRNA6	8973	-1.06367	0.000684923	0.00616055
TIMM17A	10440	0.624736	0.000684951	0.00616055
GIPC1	10755	0.893082	0.000685251	0.00616055
TMEM117	84216	1.61167	0.000686907	0.00617141
DHRS2	10202	1.85543	0.000687204	0.00617141
LINC00881	100498859	-1.36525	0.000688157	0.00617585
G6PC3	92579	0.761661	0.000688446	0.00617585
TUBG2	27175	0.869522	0.000690193	0.00618622
IGF2R	3482	0.69637	0.000690634	0.00618622
HAGH	3029	0.645271	0.000690724	0.00618622
TAFAZZIN	6901	-0.844103	0.000692375	0.00619765
BTBD2	55643	-0.874094	0.000693709	0.00620624
CXADR	1525	-2.21055	0.000694771	0.0062104
TM7SF2	7108	0.776109	0.000695	0.0062104
TCEAL4	79921	0.801853	0.000695924	0.0062104
PALD1	27143	-3.1371	0.000696014	0.0062104
RIMOC1	285636	0.636837	0.000696374	0.0062104
B4GALT5	9334	-0.638097	0.000696427	0.0062104
ENSG00000266998	NA	-2.13748	0.000698373	0.0062244
TAMM41	132001	-1.01893	0.000698955	0.00622623
TAPT1-AS1	202020	-1.97044	0.000699797	0.00623038
BRAF	673	-0.805317	0.000700617	0.00623432
SMYD2	56950	-1.02003	0.000702495	0.00624603
MICALL2	79778	1.44509	0.000702815	0.00624603
CUL4B	8450	-0.615928	0.000703065	0.00624603
MAN2B2	23324	0.617974	0.000705422	0.0062624
IFNL1	282618	1.16343	0.000705665	0.0062624
BORCS7	119032	0.956542	0.000706679	0.00626804
NAGS	162417	-1.80049	0.000707528	0.0062722
KCNJ14	3770	1.28275	0.000708812	0.00627702
CYP2U1-AS1	101929595	1.95891	0.00070883	0.00627702
SLC26A2	1836	1.11444	0.000709762	0.00627996
CDC123	8872	0.580031	0.000710465	0.00627996
MPO	4353	2.09515	0.000710713	0.00627996
RAD54L2	23132	-0.631246	0.000710746	0.00627996
ALMS1	7840	0.803755	0.000711237	0.00627996
ATP6V1H	51606	0.596374	0.00071144	0.00627996
FOXJ1	2302	-1.62818	0.000713541	0.00629515
SIRT5	23408	-0.754708	0.000714262	0.00629815
PCNA	5111	0.56306	0.000714664	0.00629834
ABCA4	24	-2.26977	0.00071526	0.00630023
LUCAT1	100505994	1.13395	0.000716944	0.00630884
ZGRF1	55345	-0.648264	0.000717	0.00630884
MAPK7	5598	-0.85916	0.000719665	0.00632336
TSPAN5-DT	105377342	-1.65119	0.000719761	0.00632336
FANCL	55120	0.67177	0.000719797	0.00632336
PBRM1	55193	0.703915	0.000720297	0.0063241
PNMA3	29944	-1.12217	0.000720647	0.0063241
ZC3H6	376940	-1.29482	0.000723721	0.00634739
ZNF540	163255	1.45966	0.000724067	0.00634739
LRRC56	115399	1.37673	0.000725067	0.00634948
CATSPERG	57828	1.28	0.000725073	0.00634948
UAP1L1	91373	-1.18815	0.000726709	0.00636043
ENSG00000258561	NA	-1.85733	0.000727572	0.00636462
CAPN12	147968	-1.39278	0.000728113	0.00636598
B4GALT7	11285	-0.913299	0.000728737	0.00636807
ENSG00000274276	NA	-2.06296	0.000730584	0.00638085
PFKM	5213	0.574601	0.000732274	0.00639223
RRP9	9136	0.952202	0.000734359	0.00640705
IDH2	3418	-0.826494	0.000735081	0.00640969
TGFA	7039	1.85314	0.000735687	0.00640969
SELL	6402	0.652951	0.000736333	0.00640969
RIPOR2	9750	-0.649169	0.000736396	0.00640969
DNAJB5	25822	0.826683	0.000736953	0.00640969
CBX1	10951	-0.630169	0.000736986	0.00640969
PSMB4	5692	0.621414	0.000737799	0.00641338
MACROD1	28992	-1.24149	0.000738939	0.00641992
FDXACB1	91893	1.06143	0.000739786	0.00642231
FBXO22	26263	0.758122	0.000739991	0.00642231
NAT14	57106	-1.26083	0.000741839	0.00643498
ZCCHC7	84186	-0.717533	0.000742274	0.00643538
SLC35A2	7355	0.838497	0.000744385	0.0064503
ZNF852	285346	-0.916958	0.000745041	0.0064526
RAB8B	51762	-0.557544	0.000745469	0.00645293
NCEH1	57552	0.811661	0.000748411	0.00647307
ENSG00000229727	NA	1.04563	0.000749046	0.00647307
DENND1A	57706	-0.756393	0.00074908	0.00647307
CHSY1	22856	-0.677596	0.000749372	0.00647307
SNHG11	128439	-1.09615	0.000749753	0.00647307
LACTB2	51110	0.851221	0.000751035	0.00648076
STAP2	55620	0.895354	0.00075185	0.00648441
SORBS3	10174	-1.23665	0.000754146	0.00650082
RNF214	257160	-0.699065	0.000756221	0.00651532
RABEP2	79874	0.765703	0.000757345	0.00652161
MRPS26	64949	-1.09052	0.000759252	0.00653338
DCAF4	26094	0.843739	0.000759503	0.00653338
DDB1	1642	0.580889	0.000761364	0.00653783
PPFIBP1	8496	1.55577	0.000761625	0.00653783
KIF7	374654	-1.9158	0.000761808	0.00653783
GREM2	64388	1.87824	0.000761894	0.00653783
CCDC24	149473	1.40573	0.000761996	0.00653783
CENATAC	338657	0.740412	0.000762873	0.00654197
ZNF777	27153	-0.924281	0.000763578	0.00654461
SELP	6403	1.33352	0.000765226	0.00655298
MARCHF2	51257	0.9526	0.000765419	0.00655298
DIPK2A	205428	-0.857858	0.000765742	0.00655298
SLC30A3	7781	-2.08061	0.000766578	0.00655674
GPR137	56834	0.747453	0.000768934	0.00657114
LINC01355	100996511	-0.914606	0.000769123	0.00657114
DYNC1LI1	51143	0.638508	0.000769453	0.00657114
RPL10A	4736	-0.645334	0.000770307	0.00657251
PHC2	1912	-0.606705	0.000770715	0.00657251
PSMB5	5693	0.614791	0.000770856	0.00657251
MIDN	90007	0.636415	0.000771204	0.00657251
NAMPTP1	646309	-1.23122	0.000773163	0.00658582
DHX8	1659	0.648141	0.000774442	0.00659307
PRR19	284338	1.37406	0.000775101	0.00659307
ACSS2	55902	-0.713384	0.00077538	0.00659307
TMEM161B-DT	100505894	-0.629064	0.000775609	0.00659307
NXPE3	91775	0.735932	0.000778359	0.00661305
CXXC1	30827	0.576042	0.000780771	0.00663014
N6AMT1	29104	0.830417	0.000783167	0.00664708
ATP12A	479	-2.37622	0.000785043	0.00665669
HCN3	57657	1.27385	0.000785313	0.00665669
ENSG00000225889	NA	-0.944352	0.000785507	0.00665669
LINC00649	100506334	-0.606775	0.000786075	0.00665809
VWA1	64856	-2.13393	0.000786892	0.0066616
WIZ	58525	0.64977	0.000788787	0.00667423
PRKD3	23683	-0.729106	0.000790539	0.00668454
NRDE2	55051	0.716009	0.000790814	0.00668454
CC2D2B	387707	1.85722	0.000793683	0.00670378
TIGIT	201633	-0.581918	0.000793939	0.00670378
PNPLA6	10908	0.558361	0.000794422	0.00670378
TIMM21	29090	0.774139	0.000794741	0.00670378
ZNF12	7559	-0.614889	0.000795116	0.00670378
DRAM2	128338	-0.778947	0.000796674	0.006707
MCPH1-AS1	100507530	-1.3283	0.00079676	0.006707
GLUD1P3	2749	1.22806	0.000796982	0.006707
GPR155	151556	-0.618307	0.000797387	0.006707
WWP2	11060	0.610269	0.000797526	0.006707
INSR	3643	-1.51648	0.000799607	0.00672108
GSTZ1	2954	-0.966977	0.000800101	0.00672182
PM20D2	135293	-0.945927	0.000800955	0.00672559
MMAA	166785	0.731569	0.000802163	0.00673231
ENSG00000275613	NA	-1.92247	0.000804039	0.00674463
AHNAK	79026	-0.75728	0.000804514	0.0067452
UCKL1-AS1	100113386	2.24837	0.000807456	0.00676496
KYAT1	883	1.39655	0.000807689	0.00676496
CIAO3	64428	0.707447	0.000809771	0.00677896
CRY1	1407	0.744053	0.000810887	0.00678487
NUDT6	11162	-0.941024	0.000811788	0.00678897
SMIM19	114926	-0.795423	0.000813548	0.00680026
FHIP1A	729830	-1.87133	0.000813996	0.00680056
SMG1P7	100506060	0.992699	0.000814406	0.00680056
ZNF682	91120	0.899576	0.000816685	0.00681477
GGT7	2686	-0.833792	0.000816932	0.00681477
PAX8-AS1	654433	-0.659481	0.000819714	0.00683277
LBX2-AS1	151534	1.2304	0.000820087	0.00683277
TXN	7295	0.561788	0.000820453	0.00683277
ZDHHC9	51114	-0.692652	0.000820742	0.00683277
NDUFV3	4731	0.673461	0.000824112	0.00685737
MDS2	259283	-2.16423	0.000824987	0.00685871
TAF12	6883	0.744895	0.000825102	0.00685871
JRKL	8690	-0.657674	0.00082592	0.00686006
ALDH1L2	160428	-2.14546	0.000826339	0.00686006
CARD19	84270	0.646198	0.000826509	0.00686006
CPEB4	80315	0.789191	0.000828548	0.00687354
OBSCN	84033	-0.675497	0.000830223	0.00688399
SINHCAF	58516	-0.640939	0.000831095	0.00688776
ZMYM6	9204	-0.821167	0.000832549	0.00689635
PIPOX	51268	1.61213	0.000833303	0.00689915
IL24	11009	-1.07583	0.00083422	0.00690328
[truncated: 3,212 more rows]

## Sheet: Supplementary Table 2
Chromosome	Peak Start	Peak End	Peak Width (bp)	log2 Fold Change(Chromatin Accessibility oxLDL/Buffer)	BH-Adjusted p Value	ChIPseeker Annotation	Distance to Transcription Start Site	Nearest Gene Annotated To
chr1	826979	828059	1081	1.35948	2.26786e-06	Promoter	0	LOC105378947
chr1	869632	870061	430	0.875014	0.0195742	Promoter	140	FAM41C
chr1	904383	904897	515	0.940349	0.0114951	Promoter	0	LOC284600
chr1	959169	959493	325	1.49613	9.59529e-05	Promoter	0	NOC2L
chr1	984236	984410	175	1.2067	0.022032	Distal Intergenic	-2119	PERM1
chr1	1013317	1013808	492	0.731891	0.0370559	Promoter	0	ISG15
chr1	1019335	1019664	330	1.65183	2.65634e-06	Promoter	-456	AGRN
chr1	1019691	1019879	189	1.50934	0.000568399	Promoter	-241	AGRN
chr1	1019924	1020176	253	1.14519	0.00459417	Promoter	0	AGRN
chr1	1032989	1033556	568	0.784618	0.00399708	Promoter	-550	AGRN
chr1	1040715	1041133	419	1.04437	0.00217643	Exon (ENST00000379370.7/375790, exon 4 of 36)	-4266	AGRN
chr1	1059550	1059767	218	1.01374	0.0061825	Promoter	0	LOC100288175
chr1	1064142	1064527	386	0.875604	0.000977107	Promoter	0	LOC100288175
chr1	1069043	1069206	164	1.38353	0.00256428	Intron (ENST00000412397.2/100288175, intron 9 of 9)	4548	LOC100288175
chr1	1069265	1069487	223	1.29119	0.00333873	Exon (ENST00000412397.2/100288175, exon 10 of 10)	4770	LOC100288175
chr1	1115830	1116630	801	1.16958	9.52065e-05	Promoter	0	C1orf159
chr1	1157368	1157735	368	1.27221	0.00254918	Distal Intergenic	-9369	MIR200B
chr1	1201361	1202021	661	1.66781	7.91688e-05	Distal Intergenic	3659	TNFRSF18
chr1	1231752	1232503	752	1.5778	4.39076e-07	Promoter	0	B3GALT6
chr1	1273745	1274284	540	1.48424	9.13353e-06	Promoter	0	UBE2J2
chr1	1307846	1308715	870	1.53195	1.80156e-06	Promoter	0	ACAP3
chr1	1324540	1325079	540	1.56854	1.7015e-06	Promoter	0	INTS11
chr1	1349106	1349230	125	1.41037	0.0029798	Promoter	0	DVL1
chr1	1349275	1349648	374	1.7078	3.78565e-06	Promoter	0	DVL1
chr1	1349663	1349801	139	1.18019	0.00898206	Promoter	-245	DVL1
chr1	1375027	1375663	637	1.05065	0.000106575	Promoter	0	AURKAIP1
chr1	1398982	1399663	682	1.37325	4.20793e-06	Promoter	0	MRPL20-AS1
chr1	1407009	1407538	530	1.22566	5.71209e-05	Promoter	0	MRPL20
chr1	1471441	1471890	450	1.4006	1.89542e-05	Promoter	0	ATAD3B
chr1	1511613	1512243	631	1.26394	2.70728e-05	Promoter	0	ATAD3A
chr1	1512290	1512423	134	1.08724	0.0273925	Promoter	0	ATAD3A
chr1	1574535	1575061	527	1.97555	1.31705e-06	Promoter	0	SSU72
chr1	1575104	1575253	150	1.2177	0.013253	Promoter	-241	SSU72
chr1	1615122	1615644	523	1.47804	2.12155e-06	Promoter	0	MIB2
chr1	1615680	1615957	278	1.31954	0.000168387	Promoter	0	MIB2
chr1	1630202	1630584	383	0.909454	0.0140829	3' UTR	729	MIB2
chr1	1658687	1659502	816	1.7151	4.61973e-07	Promoter	0	CDK11B
chr1	1692296	1692916	621	1.33367	2.1353e-05	Promoter	0	SLC35E2B
chr1	1692947	1693607	661	1.30857	3.47638e-06	Promoter	-152	SLC35E2B
chr1	1723919	1724802	884	1.34201	1.67872e-06	Promoter	0	CDK11A
chr1	1745683	1746189	507	1.39464	4.10377e-05	Promoter	0	SLC35E2A
chr1	1746214	1746869	656	1.36859	8.54598e-07	Promoter	-222	SLC35E2A
chr1	1778355	1778766	412	1.84113	3.30302e-06	Promoter	0	NADK
chr1	1890628	1891831	1204	1.72098	1.45161e-06	Promoter	0	GNB1-DT
chr1	1908760	1909608	849	1.40907	4.28108e-06	Distal Intergenic	-5500	CALML6
chr1	1919228	1919835	608	1.31033	9.27347e-06	Promoter	0	TMEM52
chr1	2044903	2045114	212	1.10527	0.00969865	Distal Intergenic	4537	PRKCZ-DT
chr1	2050091	2050687	597	1.62745	1.23058e-06	Promoter	0	PRKCZ
chr1	2133129	2133758	630	1.02437	6.8974e-05	Promoter	0	PRKCZ
chr1	2194667	2194938	272	1.35248	9.2951e-05	Promoter	0	FAAP20
chr1	2194971	2195159	189	1.20672	0.0010475	Promoter	-196	FAAP20
chr1	2195236	2195472	237	0.997547	0.00696475	Promoter	-461	FAAP20
chr1	2204770	2205106	337	1.8026	0.00125908	Promoter	-888	FAAP20
chr1	2205171	2205621	451	1.52425	0.000107093	Intron (ENST00000469733.5/199990, intron 3 of 7)	-1289	FAAP20
chr1	2227570	2228129	560	1.41866	2.36267e-05	Promoter	182	SKI
chr1	2255702	2256339	638	0.933667	0.0106596	Intron (ENST00000704337.1/6497, intron 1 of 3)	7706	SKI
chr1	2391431	2391942	512	1.35397	4.34067e-06	Promoter	0	RER1
chr1	2412479	2412889	411	1.52137	1.44969e-06	Promoter	0	PEX10
chr1	2440380	2440550	171	1.7073	0.00181957	Intron (ENST00000609981.5/9651, intron 2 of 3)	14400	PLCH2
chr1	2526146	2526459	314	1.13681	0.00019785	Promoter	0	PANK4
chr1	2526508	2526791	284	1.08836	0.000762785	Promoter	0	PANK4
chr1	2546067	2546520	454	1.46054	1.0823e-05	Exon (ENST00000644246.1/ENST00000644246.1, exon 2 of 2)	5078	TNFRSF14-AS1
chr1	2546919	2547219	301	0.794338	0.00860686	Exon (ENST00000644246.1/ENST00000644246.1, exon 2 of 2)	4379	TNFRSF14-AS1
chr1	2548063	2548301	239	1.0528	0.00576176	Distal Intergenic	3297	TNFRSF14-AS1
chr1	2548852	2549029	178	1.15203	0.00345738	Distal Intergenic	2569	TNFRSF14-AS1
chr1	2555626	2555908	283	1.07059	0.0107951	Promoter	0	TNFRSF14
chr1	2556406	2556638	233	0.900431	0.0447558	Promoter	0	TNFRSF14
chr1	2578050	2578764	715	1.03405	0.000464338	Distal Intergenic	-2796	LOC100996583
chr1	2586283	2586850	568	1.55702	4.60127e-07	Promoter	0	PRXL2B
chr1	2586916	2587049	134	1.36206	0.00298732	Promoter	0	PRXL2B
chr1	2642592	2643413	822	0.801321	0.00130007	Intron (ENST00000401095.9/100287898, intron 8 of 8)	-9576	MMEL1
chr1	2652204	2652479	276	1.38124	0.000242554	Intron (ENST00000401095.9/100287898, intron 6 of 8)	-19188	MMEL1
chr1	2654028	2654307	280	1.49455	0.000104532	Intron (ENST00000401095.9/100287898, intron 6 of 8)	-21012	MMEL1
chr1	2750566	2750732	167	1.15315	0.0118157	Intron (ENST00000401095.9/100287898, intron 6 of 8)	-17359	LOC105378598
chr1	3491286	3491542	257	1.01121	0.0155134	Intron (ENST00000356575.9/1953, intron 35 of 36)	1944	MEGF6
chr1	3502005	3502125	121	2.14653	0.000280306	Intron (ENST00000356575.9/1953, intron 17 of 36)	-5288	MEGF6
chr1	3531333	3531765	433	1.2498	0.00156895	Promoter	0	MEGF6
chr1	3611534	3611833	300	1.21252	0.0064439	Promoter	-26	MEGF6
chr1	3624522	3625128	607	1.44313	1.51044e-06	Promoter	0	TPRG1L
chr1	3649821	3650329	509	0.673377	0.0199796	Promoter	0	WRAP73
chr1	3724505	3724620	116	1.14085	0.0341439	Intron (ENST00000378295.9/7161, intron 6 of 13)	-2858	TP73
chr1	3747078	3747579	502	0.743707	0.0115742	Promoter	0	GFOD3P
chr1	3771993	3772888	896	0.908003	0.000211832	Promoter	0	SMIM1
chr1	3796399	3796723	325	0.615426	0.0379428	Promoter	0	LRRC47
chr1	3856646	3857069	424	0.832592	0.0205159	Promoter	125	CEP104
chr1	3857093	3857560	468	1.00005	7.36743e-05	Promoter	0	DFFB
chr1	3899932	3901050	1119	1.28214	8.0454e-06	Promoter	0	LINC01134
chr1	3901260	3901528	269	1.30118	3.88266e-05	Intron (ENST00000667408.2/100133612, intron 1 of 1)	823	LINC01134
chr1	5509967	5510142	176	1.07401	0.0271408	Distal Intergenic	-16910	LOC105376686
chr1	5992122	5992969	848	1.13672	6.19943e-06	Promoter	0	NPHP4
chr1	6026060	6026404	345	0.73495	0.0168265	Promoter	0	KCNAB2
chr1	6199301	6199867	567	1.20804	4.01235e-05	Promoter	0	RPL22
chr1	6235662	6236223	562	1.36536	1.12248e-05	Promoter	0	ICMT
chr1	6245104	6245348	245	0.958446	0.0260518	Exon (ENST00000377898.4/390992, exon 4 of 4)	925	HES3
chr1	6261029	6261266	238	0.959346	0.0240553	Promoter	0	GPR153
chr1	6393112	6393963	852	1.13191	8.50225e-06	Promoter	0	ACOT7
chr1	6466077	6466299	223	1.0722	0.0114862	Promoter	0	TNFRSF25
chr1	6475603	6475803	201	1.28524	0.00829489	Promoter	-106	PLEKHG5
chr1	6554187	6554732	546	1.16765	0.00024517	Promoter	0	NOL9
chr1	6579722	6580285	564	0.967128	0.000120214	Promoter	0	ZBTB48
chr1	6601130	6601470	341	0.717363	0.0112782	Intron (ENST00000377658.8/9903, intron 1 of 3)	-1314	KLHL21
chr1	6602565	6603194	630	1.78489	3.74732e-07	Promoter	0	KLHL21
chr1	6613126	6613886	761	1.76929	4.20238e-07	Promoter	0	PHF13
chr1	6624987	6625480	494	1.01328	0.000988373	Promoter	0	THAP3
chr1	6701372	6702075	704	1.19924	3.10558e-05	Promoter	0	DNAJC11
chr1	6784467	6784887	421	1.49399	9.45477e-07	Promoter	0	CAMTA1-DT
chr1	6784893	6785570	678	1.3514	5.10793e-07	Promoter	0	CAMTA1
chr1	6785615	6785978	364	1.69208	9.17533e-06	Promoter	63	CAMTA1
chr1	7647393	7647525	133	1.34406	0.0168158	Intron (ENST00000303635.12/23261, intron 7 of 22)	-16760	CAMTA1
chr1	7667583	7667801	219	1.08522	0.0181048	Intron (ENST00000303635.12/23261, intron 9 of 22)	-1958	CAMTA1
chr1	7704477	7704952	476	1.00356	0.000448602	Promoter	0	CAMTA1
chr1	7770932	7771782	851	1.22522	4.89166e-05	Promoter	0	VAMP3
chr1	7783786	7784387	602	1.62011	4.39076e-07	Promoter	0	PER3
chr1	7953928	7954623	696	1.24265	2.68172e-05	Promoter	0	PARK7
chr1	7961125	7962024	900	1.31323	1.10418e-06	Promoter	0	PARK7
chr1	8025930	8026627	698	1.88671	1.09767e-06	Promoter	0	ERRFI1
chr1	8097400	8097730	331	-1.81775	0.000362199	Intron (ENST00000445300.1/121832806, intron 2 of 2)	70662	ERRFI1-DT
chr1	8283320	8283532	213	-2.08317	0.00284563	Distal Intergenic	-34582	SLC45A1
chr1	8423561	8423918	358	0.861087	0.0320212	Promoter	0	RERE
chr1	8540511	8540867	357	-1.76622	0.00144579	Intron (ENST00000337907.7/473, intron 8 of 23)	-14472	RERE
chr1	8604044	8604595	552	0.661799	0.0408874	Intron (ENST00000337907.7/473, intron 5 of 23)	-13203	RERE
chr1	8629382	8629789	408	-1.53706	0.00624272	Intron (ENST00000337907.7/473, intron 3 of 23)	-5002	RERE
chr1	8669993	8670297	305	-1.38992	0.0229794	Intron (ENST00000337907.7/473, intron 2 of 23)	-13622	RERE
chr1	8703160	8703552	393	0.87549	0.0277791	Promoter	0	RERE
chr1	8817532	8818211	680	1.29109	9.68972e-06	Promoter	0	RERE
chr1	8848984	8849166	183	1.01131	0.039928	Promoter	-63	RERE
chr1	8877955	8878184	230	1.30893	0.0007035	Promoter	0	ENO1
chr1	8878572	8879522	951	1.10597	5.03986e-06	Promoter	0	ENO1-AS1
chr1	8899906	8900258	353	0.78482	0.0206084	Distal Intergenic	-20716	ENO1
chr1	9005193	9005375	183	0.940011	0.0480897	Intron (ENST00000400906.2/155184, intron 10 of 11)	21048	SLC2A7
chr1	9128799	9129773	975	1.15278	7.68729e-05	Promoter	0	GPR157
chr1	9181361	9181536	176	1.05931	0.0368778	Promoter	-468	LNCTAM34A
chr1	9234400	9235260	861	1.65318	5.62864e-07	Promoter	0	H6PD
chr1	9292836	9293040	205	1.40684	0.00308265	Promoter	0	SPSB1
chr1	9294950	9295213	264	-1.1277	0.0206411	Intron (ENST00000328089.11/80176, intron 1 of 2)	422	SPSB1
chr1	9428782	9429197	416	1.39325	4.99168e-06	Promoter	0	LINC02606
chr1	9495285	9495562	278	0.990534	0.0280698	Distal Intergenic	-43903	SLC25A33
chr1	9539157	9539594	438	1.52288	1.17789e-06	Promoter	0	SLC25A33
chr1	9539775	9540184	410	1.31751	0.00137051	Intron (ENST00000302692.7/84275, intron 1 of 6)	310	SLC25A33
chr1	9588471	9589126	656	1.72833	7.29429e-07	Promoter	0	TMEM201
chr1	9627043	9627337	295	1.33325	0.000152751	Distal Intergenic	-2552	PIK3CD
chr1	9629033	9629427	395	1.3333	0.00316066	Promoter	-462	PIK3CD
chr1	9629688	9629982	295	1.60253	9.76016e-05	Promoter	0	PIK3CD
chr1	9655181	9655404	224	1.02687	0.0159146	Promoter	-595	PIK3CD-AS1
chr1	9687323	9687749	427	1.35181	0.000505238	Promoter	0	PIK3CD-AS2
chr1	9689325	9689644	320	1.31888	0.000538287	Promoter	0	PIK3CD
chr1	9717641	9718068	428	0.860907	0.0187152	Promoter	-1	PIK3CD
chr1	9728490	9728925	436	1.00456	0.0107228	3' UTR	4561	CLSTN1
chr1	9823624	9824408	785	1.40528	2.54912e-05	Promoter	0	CLSTN1
chr1	9874964	9875162	199	1.2987	0.0197431	Intron (ENST00000377263.6/56998, intron 3 of 5)	3014	CTNNBIP1
chr1	9903763	9904289	527	-1.55295	0.00134872	Intron (ENST00000648956.1/ENST00000648956.1, intron 1 of 2)	5980	CTNNBIP1
chr1	9909962	9910779	818	1.25321	1.24761e-06	Promoter	0	CTNNBIP1
chr1	9942961	9943630	670	1.12953	0.000253991	Promoter	0	NMNAT1
chr1	10032567	10033295	729	1.47188	5.93319e-07	Promoter	0	UBE4B
chr1	10033302	10033478	177	1.00792	0.0261913	Promoter	28	UBE4B
chr1	10170016	10170602	587	-1.06197	0.0204234	Promoter	-354	UBE4B
chr1	10209866	10210913	1048	1.41779	9.31199e-07	Promoter	0	KIF1B
chr1	10251820	10251989	170	-1.85258	0.0228692	Intron (ENST00000377093.9/23095, intron 2 of 20)	19491	KIF1B
chr1	10398502	10399515	1014	1.34929	1.51896e-06	Promoter	0	PGD
chr1	10430225	10430843	619	1.65228	1.92345e-06	Promoter	0	CENPS-CORT
chr1	10472249	10472733	485	0.812285	0.0193144	Promoter	0	DFFA
chr1	10474786	10475251	466	0.858566	0.00363947	Promoter	0	PEX14
chr1	10694408	10694929	522	1.71467	1.46798e-05	Promoter	0	CASZ1
chr1	10867173	10867528	356	1.20821	0.00689439	Distal Intergenic	-70523	CASZ1
chr1	11012202	11012467	266	1.63129	1.92095e-05	Promoter	0	TARDBP
chr1	11012538	11012754	217	1.59379	4.59793e-05	Promoter	0	TARDBP
chr1	11012796	11013177	382	0.868384	0.00920996	Promoter	126	TARDBP
chr1	11059745	11060521	777	1.15914	7.08378e-06	Promoter	0	SRM
chr1	11099542	11099700	159	1.20799	0.0175192	Promoter	0	EXOSC10-AS1
chr1	11099740	11100030	291	1.1585	0.00336672	Promoter	0	EXOSC10
chr1	11262235	11262958	724	0.91381	0.000182835	Promoter	0	MTOR
chr1	11272847	11273333	487	1.76928	1.5669e-06	Promoter	0	UBIAD1
chr1	11273337	11273602	266	1.50792	0.000214201	Promoter	0	UBIAD1
chr1	11522526	11522984	459	1.91272	9.53697e-06	Intron (ENST00000294484.7/57540, intron 10 of 20)	-10692	DISP3
chr1	11654599	11654978	380	1.10887	0.00248291	Promoter	0	FBXO44
chr1	11664080	11664517	438	1.17548	0.00255704	Promoter	0	FBXO6
chr1	11680918	11681718	801	1.5945	9.70987e-07	Promoter	0	MAD2L2
chr1	11719308	11720052	745	0.855139	0.0161333	3' UTR	-16032	AGTRAP
chr1	11736400	11736621	222	1.19375	0.0112158	Intron (ENST00000376637.7/57085, intron 1 of 3)	225	AGTRAP
chr1	11785233	11785401	169	1.09341	0.0382711	Promoter	62	C1orf167
chr1	11805470	11805659	190	1.03555	0.0245423	Promoter	-57	MTHFR
chr1	11805694	11806509	816	1.30339	2.41171e-06	Promoter	0	CLCN6
chr1	11907773	11907945	173	0.921488	0.0282825	Promoter	0	LOC124903843
chr1	11908101	11909714	1614	0.674074	0.00132335	Promoter	0	LOC124903843
chr1	11926148	11926642	495	1.42272	5.93187e-05	Promoter	0	KIAA2013
chr1	11934473	11934994	522	0.86296	0.0073743	Promoter	0	PLOD1
chr1	11980040	11980574	535	1.133	2.23066e-05	Promoter	0	MFN2
chr1	11980575	11980748	174	1.18766	0.011042	Promoter	129	MFN2
chr1	12019125	12019725	601	1.42255	1.78792e-06	Promoter	0	MIIP
chr1	12040451	12040833	383	-1.17496	0.0134631	Distal Intergenic	9324	MIIP
chr1	12067936	12068402	467	-1.01204	0.0258489	Intron (ENST00000263932.7/943, intron 1 of 14)	4466	TNFRSF8
chr1	12166835	12167066	232	1.18859	0.0035339	Promoter	0	MIR7846
chr1	12179094	12179386	293	0.73179	0.0483145	Intron (ENST00000376259.7/7133, intron 1 of 9)	12091	TNFRSF1B
chr1	12229855	12230336	482	0.600134	0.0319543	Promoter	0	VPS13D
chr1	12296637	12297062	426	-1.04413	0.0273008	Intron (ENST00000620676.6/55187, intron 24 of 69)	-2219	VPS13D
chr1	12434256	12434536	281	0.903299	0.0285324	Intron (ENST00000620676.6/55187, intron 65 of 69)	24418	VPS13D
chr1	12449370	12449978	609	0.766881	0.0139543	Intron (ENST00000620676.6/55187, intron 65 of 69)	-14962	VPS13D
chr1	12618995	12619478	484	0.8524	0.0223203	Promoter	-785	DHRS3
chr1	13700100	13700521	422	1.24364	0.000429203	Promoter	0	PRDM2
chr1	13749071	13750062	992	1.33891	1.79379e-06	Promoter	0	PRDM2
chr1	13794621	13794827	207	-1.22602	0.0437912	Intron (ENST00000311066.10/7799, intron 8 of 9)	22895	PRDM2
chr1	15128597	15128799	203	1.07218	0.0184632	Intron (ENST00000310916.6/200197, intron 1 of 5)	23659	TMEM51-AS1
chr1	15249072	15249465	394	-1.17788	0.00926443	Intron (ENST00000683790.1/114827, intron 1 of 33)	1792	FHAD1
chr1	15253043	15253165	123	-1.91109	0.0306031	Intron (ENST00000683790.1/114827, intron 2 of 33)	1258	FHAD1
chr1	15323604	15323759	156	1.36136	0.0101213	Promoter	-710	FHAD1
chr1	15409406	15409992	587	1.12088	0.00243882	Promoter	0	EFHD2-AS1
chr1	15417527	15417782	256	1.0517	0.0341449	Intron (ENST00000375980.9/79180, intron 1 of 3)	7262	EFHD2
chr1	15524101	15525261	1161	1.73916	2.97098e-07	Promoter	0	CASP9
chr1	15526444	15527139	696	1.15666	2.80085e-05	Promoter	0	DNAJC16
chr1	15603313	15603459	147	1.17845	0.0312645	Promoter	167	LOC124903854
chr1	15603464	15603803	340	1.5624	9.81381e-05	Promoter	0	LOC124903854
chr1	15617116	15617851	736	1.33857	3.81129e-06	Promoter	0	DDI2
chr1	15680751	15680914	164	-2.41249	0.00341331	Distal Intergenic	-3406	PLEKHM2
chr1	15684205	15684440	236	1.28758	0.00748124	Promoter	0	PLEKHM2
chr1	15834337	15835180	844	1.59701	1.58249e-06	Promoter	-915	SPEN
chr1	15835769	15836191	423	2.00247	4.3651e-07	Promoter	0	SPEN
chr1	15847420	15848064	645	1.83859	5.81832e-07	Promoter	0	SPEN
chr1	15848520	15848683	164	1.0973	0.0185932	Promoter	-373	SPEN-AS1
chr1	15952794	15952998	205	-1.12665	0.0464829	Promoter	0	ZBTB17
chr1	15966082	15966693	612	1.11208	3.43332e-05	Intron (ENST00000375743.9/7709, intron 2 of 15)	9386	ZBTB17
chr1	15975411	15976259	849	1.45363	2.42515e-06	Promoter	0	ZBTB17
chr1	16032909	16033152	244	1.15072	0.0179576	Intron (ENST00000464764.5/1187, intron 22 of 23)	6070	CLCNKA
chr1	16206443	16207245	803	1.31597	3.10885e-06	Promoter	0	ARHGEF19
chr1	16217311	16217727	417	1.10384	0.000259496	Promoter	0	ANO7L1
chr1	16236901	16237356	456	1.29475	0.000411588	Promoter	0	CPLANE2
chr1	16238077	16238230	154	-1.7466	0.00998161	Promoter	-894	CPLANE2
chr1	16351958	16352716	759	1.28209	1.04476e-05	Promoter	0	SZRD1
chr1	16366923	16368018	1096	1.4263	5.88973e-07	Promoter	0	SZRD1
chr1	16440489	16440833	345	1.13275	0.00106177	Promoter	0	NECAP2
chr1	16440872	16441363	492	0.969346	0.0102896	Promoter	100	NECAP2
chr1	16498973	16499452	480	1.74561	3.21697e-06	Promoter	0	CROCCP3
chr1	16513498	16514695	1198	1.05918	3.65837e-05	Promoter	0	RNU1-1
chr1	16544497	16544773	277	-1.36975	0.0149301	Distal Intergenic	-8848	LINC01783
chr1	16613227	16613985	759	1.11291	1.93383e-05	Promoter	0	NBPF1
chr1	16621088	16621312	225	0.813485	0.037148	Intron (ENST00000639481.1/124900584, intron 2 of 3)	5074	LOC124900584
chr1	16644272	16645191	920	1.19933	5.37784e-06	Promoter	0	LOC124900584
chr1	16666188	16667067	880	1.14941	4.6795e-05	Promoter	0	RNU1-3
chr1	16667077	16667374	298	1.12688	2.18458e-05	Promoter	-129	RNU1-3
chr1	16709856	16710050	195	1.3029	0.00795569	Intron (ENST00000270691.9/284729, intron 1 of 10)	569	ESPNP
chr1	16740076	16741353	1278	1.16696	1.13686e-05	Promoter	0	RNU1-4
chr1	16895586	16896753	1168	1.17996	7.91909e-06	Promoter	0	RNU1-2
chr1	16904037	16904310	274	0.812418	0.0338248	Intron (ENST00000466256.6/9696, intron 1 of 8)	8057	RNU1-2
chr1	16904752	16905268	517	0.994754	0.000172076	Exon (ENST00000703056.1/ENST00000703056.1, exon 1 of 1)	8772	RNU1-2
chr1	16913802	16914538	737	1.4198	1.20092e-06	Intron (ENST00000466256.6/9696, intron 1 of 8)	-7393	CROCC
chr1	17053769	17054418	650	1.54239	7.229e-07	Promoter	0	SDHB
chr1	17437615	17438266	652	2.02388	1.1372e-06	Exon (ENST00000375436.9/55920, exon 2 of 13)	295	RCC2
chr1	17438303	17438808	506	1.31121	0.000222568	Promoter	0	RCC2
chr1	17439621	17439942	322	1.55325	0.00021912	Promoter	0	RCC2
chr1	18902391	18902675	285	1.31668	0.00108452	Promoter	0	ALDH4A1
chr1	18902742	18903081	340	1.17228	7.34985e-05	Promoter	-18	ALDH4A1
chr1	18926489	18926976	488	0.977242	0.00216468	Intron (ENST00000455833.7/126917, intron 1 of 8)	-14497	IFFO2
chr1	18956563	18957014	452	1.71795	7.93655e-07	Promoter	0	IFFO2
chr1	19209597	19210636	1040	1.41379	9.52976e-07	Promoter	0	EMC1-AS1
chr1	19251444	19251891	448	1.29374	0.00016588	Promoter	0	EMC1
chr1	19311984	19312420	437	1.71426	3.36243e-06	Promoter	0	SLC66A1
chr1	19378167	19378383	217	-1.7594	0.0216215	3' UTR	7181	CAPZB
chr1	19485425	19486080	656	1.66634	3.94756e-07	Promoter	0	CAPZB
chr1	19596588	19597555	968	1.20088	4.02025e-05	Promoter	0	MICOS10-NBL1
chr1	19799644	19800263	620	1.69853	5.97684e-05	Promoter	0	TMCO4
chr1	19882148	19882918	771	1.44951	3.55727e-06	Promoter	0	OTUD3
chr1	20152419	20152626	208	1.0207	0.0227199	Distal Intergenic	-1807	LOC117779438
chr1	20507845	20508018	174	1.87962	0.00124967	Promoter	133	MUL1
chr1	20508020	20508455	436	1.22039	0.00108132	Promoter	0	MUL1
chr1	20633284	20633559	276	1.87419	0.000204229	Promoter	0	PINK1
chr1	20633821	20634110	290	1.4592	0.000508558	Promoter	142	MIR6084
chr1	20661278	20661758	481	1.30616	3.98626e-06	Promoter	0	DDOST
chr1	20696514	20696692	179	1.11928	0.0145692	Intron (ENST00000490034.5/57576, intron 1 of 8)	1747	KIF17
chr1	20717713	20717939	227	1.56374	0.00269393	Promoter	68	KIF17
chr1	20717967	20718173	207	1.01208	0.0301029	Promoter	0	KIF17
chr1	20786136	20787501	1366	1.71378	3.60017e-07	Promoter	0	HP1BP3
chr1	20992641	20992936	296	-1.46059	0.0241731	Intron (ENST00000374935.7/8672, intron 5 of 32)	-4209	MIR1256
chr1	21176430	21176746	317	1.53248	0.00021626	Promoter	73	EIF4G3
chr1	21176805	21177168	364	1.13162	0.00133108	Promoter	0	EIF4G3
chr1	21294277	21294928	652	1.07117	9.08579e-05	Promoter	0	ECE1
chr1	21295015	21295288	274	0.815884	0.0191866	Promoter	-591	ECE1
chr1	21324437	21324838	402	1.4905	5.46966e-05	Intron (ENST00000415912.6/1889, intron 1 of 18)	20299	ECE1
chr1	21345426	21345776	351	1.31163	3.00225e-05	Promoter	0	ECE1
chr1	21345799	21345925	127	1.18207	0.012933	Promoter	-227	ECE1
chr1	21439945	21440452	508	1.15722	0.000988426	Promoter	0	NBPF3
chr1	21509101	21509337	237	0.93834	0.0340942	Promoter	-60	ALPL
chr1	21622461	21622761	301	1.05524	0.0124777	Promoter	0	RAP1GAP
chr1	21638731	21638958	228	1.7465	0.000881017	Intron (ENST00000471600.6/5909, intron 2 of 24)	12862	RAP1GAP
chr1	21782708	21783440	733	1.3626	5.55559e-06	Promoter	0	USP48
chr1	21783516	21783795	280	1.41221	0.000116414	Promoter	0	USP48
chr1	21937134	21937609	476	1.50859	0.000544343	Promoter	0	HSPG2
chr1	22025373	22025586	214	1.41158	0.000265964	Promoter	0	LINC01635
chr1	22025628	22026109	482	1.56443	3.29836e-06	Promoter	0	LINC01635
chr1	22052481	22052794	314	1.05572	0.000996879	Promoter	0	CDC42
chr1	22053173	22053394	222	1.90378	5.01435e-05	Promoter	-92	CDC42
chr1	22089083	22089309	227	-1.69343	0.00634152	3' UTR	10613	CDC42
chr1	22092407	22092734	328	-0.984537	0.0391856	3' UTR	13937	CDC42
chr1	22143065	22143476	412	1.04175	0.0311876	Promoter	0	WNT4
chr1	22451673	22452425	753	1.30651	1.62684e-05	Promoter	0	ZBTB40
chr1	23019223	23019619	397	1.41263	0.000167559	Promoter	0	KDM1A
chr1	23168690	23169056	367	1.6708	0.000139252	Promoter	0	LUZP1
chr1	23343828	23344841	1014	1.73741	2.53588e-07	Promoter	0	HNRNPR
chr1	23367970	23368580	611	1.17918	7.63338e-06	Promoter	0	ZNF436
chr1	23368661	23369264	604	1.47975	3.60744e-06	Promoter	0	ZNF436-AS1
chr1	23484020	23484562	543	1.41383	0.000240571	Promoter	0	ASAP3
chr1	23484591	23484864	274	0.824675	0.0315511	Promoter	-23	ASAP3
chr1	23554695	23555192	498	1.42918	1.08315e-05	Distal Intergenic	-3780	LOC105376859
chr1	23559459	23559713	255	1.27464	0.0019055	Promoter	0	ID3
chr1	23577381	23577670	290	1.34501	0.0106269	Intron (ENST00000648225.1/107984928, intron 3 of 3)	-3825	MDS2
chr1	23619505	23619942	438	1.82472	0.000768225	Intron (ENST00000477916.5/259283, intron 2 of 6)	-7392	MDS2
chr1	23635034	23635241	208	0.988935	0.0307851	Intron (ENST00000477916.5/259283, intron 5 of 6)	7611	MDS2
chr1	23637517	23637703	187	1.09375	0.0304252	Intron (ENST00000477916.5/259283, intron 5 of 6)	10094	MDS2
chr1	23691627	23692312	686	1.52158	3.95501e-05	Promoter	0	RPL11
chr1	23743139	23743563	425	1.20488	0.00194546	Promoter	0	ELOA
chr1	23778199	23778699	501	1.23587	0.00016588	Promoter	0	ELOA-AS1
chr1	23790970	23791405	436	1.35689	0.0018837	Promoter	0	LYPLA2
chr1	23800427	23801046	620	1.58596	4.92608e-06	Promoter	0	GALE
chr1	23825301	23825619	319	1.61418	0.000138194	Promoter	0	HMGCL
chr1	23868190	23868586	397	1.46955	2.28022e-05	Promoter	0	FUCA1
chr1	23958983	23959474	492	1.05861	0.000359143	Promoter	0	PNRC2
chr1	23959492	23959944	453	1.46402	3.4595e-06	Promoter	0	PNRC2
chr1	23959972	23960154	183	1.50442	0.0015046	Promoter	144	PNRC2
chr1	23979908	23980658	751	1.54566	7.48059e-07	Promoter	0	SRSF10
chr1	24150526	24150774	249	0.964597	0.0221945	Distal Intergenic	-7386	IL22RA1
chr1	24187162	24187530	369	1.63683	5.28077e-05	Promoter	0	IFNLR1
chr1	24199329	24199562	234	1.43693	0.00606472	Promoter	0	GRHL3
chr1	24309779	24310066	288	-1.76317	0.0032728	Intron (ENST00000690803.1/57822, intron 2 of 15)	-8698	GRHL3
chr1	24321738	24322033	296	1.19389	0.00888467	Promoter	0	GRHL3-AS1
chr1	24365278	24365704	427	-0.870171	0.0437096	Intron (ENST00000337248.9/90529, intron 7 of 8)	14119	STPG1
chr1	24384299	24384605	307	-1.35475	0.00813569	Intron (ENST00000337248.9/90529, intron 3 of 8)	-4476	STPG1
chr1	24413325	24413910	586	1.07832	0.0018404	Promoter	0	STPG1
chr1	24415418	24415885	468	1.06778	7.09255e-05	Promoter	0	NIPAL3
chr1	24502166	24502600	435	1.17592	0.00122545	Promoter	0	RCAN3AS
chr1	24502680	24503241	562	1.37428	2.98163e-05	Promoter	0	RCAN3
chr1	24642828	24643575	748	1.60338	3.88812e-07	Promoter	0	SRRM1
chr1	24744856	24745471	616	1.41992	1.31645e-06	Promoter	0	CLIC4
chr1	24847987	24848468	482	1.02801	0.00443612	Distal Intergenic	70948	MIR6731
chr1	24925153	24925420	268	1.20793	0.00162018	Intron (ENST00000308873.11/864, intron 2 of 4)	3378	RUNX3
chr1	24930243	24930801	559	0.916943	0.000515299	Promoter	0	RUNX3
chr1	24964924	24965560	637	0.733622	0.0405405	Promoter	0	RUNX3
chr1	25022203	25023190	988	0.709775	0.0019839	Promoter	-313	MIR4425
chr1	25232239	25232656	418	1.18804	0.00055254	Promoter	0	SYF2
chr1	25239631	25240239	609	0.799992	0.0029809	Exon (ENST00000641059.1/ENST00000641059.1, exon 1 of 1)	3415	RSRP1
chr1	25247037	25248037	1001	1.64021	4.0034e-07	Promoter	0	RSRP1
chr1	25267428	25268096	669	1.49446	7.08578e-06	Promoter	0	RSRP1
chr1	25337733	25338678	946	1.61042	5.18501e-07	Promoter	0	TMEM50A
chr1	25338715	25338960	246	0.892293	0.0310952	Exon (ENST00000468704.1/23585, exon 1 of 6)	255	TMEM50A
chr1	25430080	25430594	515	1.37775	5.63613e-06	Promoter	0	RHCE
chr1	25430622	25431193	572	1.47139	1.71794e-06	Promoter	0	MACO1
chr1	25543441	25543679	239	1.78341	3.82186e-05	Promoter	0	LDLRAP1
chr1	25543737	25543904	168	1.45928	0.00309407	Promoter	131	LDLRAP1
chr1	25549627	25549965	339	0.809183	0.0251097	Promoter	0	LDLRAP1
chr1	25616212	25616941	730	1.97022	1.86889e-06	Promoter	0	MAN1C1
chr1	25675881	25676431	551	1.2045	0.000385219	Intron (ENST00000374332.9/57134, intron 1 of 11)	-10071	MAN1C1
chr1	25800092	25800307	216	1.86972	0.000379989	Promoter	0	SELENON
chr1	25819742	25820483	742	1.28104	1.69755e-05	Promoter	0	MTFR1L
chr1	25859184	25859657	474	1.44428	3.78498e-05	Promoter	0	AUNIP
chr1	25875433	25875795	363	1.24838	0.00467721	Promoter	0	PAQR7
chr1	25905429	25905837	409	1.73891	1.18902e-05	Promoter	0	STMN1
chr1	25906020	25906675	656	1.47259	2.50437e-05	Promoter	0	MIR3917
chr1	25922649	25922840	192	1.2439	0.0302317	Distal Intergenic	-15658	STMN1
chr1	25997878	25998420	543	1.08576	0.000321624	Promoter	0	PAFAH2
chr1	26035319	26035608	290	0.857852	0.00496571	3' UTR	3189	EXTL1
chr1	26035827	26035949	123	1.17379	0.0190471	3' UTR	3697	EXTL1
chr1	26036026	26036241	216	1.36022	0.00109427	3' UTR	3896	EXTL1
chr1	26110913	26111933	1021	1.75216	4.3651e-07	Promoter	0	PDIK1L
chr1	26111974	26112129	156	1.62469	0.000795326	Promoter	137	PDIK1L
chr1	26112131	26112335	205	0.928436	0.0359322	Intron (ENST00000619836.4/149420, intron 1 of 2)	294	PDIK1L
chr1	26126357	26126965	609	0.828072	0.0400796	Distal Intergenic	14520	PDIK1L
chr1	26145175	26145391	217	1.25908	0.0090228	Distal Intergenic	-13688	FAM110D
chr1	26169694	26170009	316	1.03338	0.00182663	Promoter	0	ZNF593
chr1	26233848	26234673	826	1.53871	8.77791e-07	Promoter	0	CEP85
chr1	26275656	26275838	183	1.06023	0.0184495	Intron (ENST00000640292.2/64793, intron 11 of 12)	4191	CEP85
chr1	26276151	26276560	410	1.31898	0.000415777	Exon (ENST00000640292.2/64793, exon 12 of 13)	-3526	SH3BGRL3
chr1	26279902	26280175	274	1.26907	0.000738207	Promoter	0	SH3BGRL3
chr1	26284792	26285080	289	0.853162	0.0148807	Exon (ENST00000472155.5/91544, exon 10 of 14)	4670	SH3BGRL3
chr1	26306527	26306920	394	0.960881	0.000739952	Promoter	0	UBXN11
chr1	26336349	26336659	311	1.30683	0.00236872	Promoter	0	CRYBG2
chr1	26417113	26417319	207	1.1324	0.0273707	Intron (ENST00000254231.4/79727, intron 2 of 4)	6296	LIN28A
chr1	26432033	26432483	451	1.62608	1.65521e-06	Promoter	0	DHDDS
chr1	26472004	26473309	1306	1.48604	1.83769e-06	Promoter	0	HMGN2
chr1	26500092	26500867	776	1.35952	1.6831e-05	Distal Intergenic	26663	HMGN2
chr1	26500869	26501388	520	1.57796	1.10522e-05	Distal Intergenic	27440	HMGN2
chr1	26529488	26529865	378	1.39433	0.000157988	Promoter	0	RPS6KA1
chr1	26529915	26530298	384	1.1595	0.00774778	Promoter	137	RPS6KA1
chr1	26620295	26621599	1305	1.58036	1.504e-06	Exon (ENST00000690093.1/ENST00000690093.1, exon 1 of 1)	-17863	LOC124904769
chr1	26692999	26693271	273	0.929107	0.0306141	Promoter	0	ARID1A
chr1	26695478	26695826	349	1.13709	0.00188048	Promoter	-189	ARID1A
chr1	26695843	26696041	199	1.51794	0.00215432	Promoter	0	ARID1A
chr1	26787325	26788027	703	1.17588	5.63311e-05	Promoter	0	PIGV
chr1	26788095	26788287	193	1.07136	0.003913	Promoter	0	PIGV
chr1	26790535	26790815	281	-1.91984	0.00304702	5' UTR	1226	PIGV
chr1	26826503	26827151	649	1.63314	5.36452e-06	Promoter	0	ZDHHC18
chr1	26853184	26853355	172	1.07057	0.043446	Exon (ENST00000478902.1/84243, exon 2 of 2)	2055	ZDHHC18
chr1	26864983	26865561	579	1.3192	3.55727e-06	Distal Intergenic	1834	SFN
chr1	26889845	26890459	615	0.727829	0.0316779	Promoter	0	GPN2
chr1	26899978	26900311	334	1.53235	0.00126205	Promoter	0	NUDC
chr1	26900330	26900559	230	1.26909	0.00585357	Promoter	0	GPATCH3
chr1	26921272	26922144	873	1.31792	3.7406e-06	Promoter	0	NUDC
chr1	26993472	26993894	423	0.921699	0.0103807	Promoter	0	TRNP1
chr1	27012827	27013162	336	1.42861	0.000961903	Promoter	0	TENT5B
chr1	27154823	27155321	499	1.38155	0.000253154	Promoter	0	SLC9A1
chr1	27234017	27234887	871	1.46592	9.66341e-07	Promoter	0	WDTC1-DT
chr1	27252837	27253026	190	-1.59716	0.0170879	Intron (ENST00000319394.8/23038, intron 1 of 15)	-8022	WDTC1
chr1	27321936	27322657	722	1.29679	6.8445e-06	Promoter	0	TMEM222
chr1	27343409	27343608	200	1.43499	0.00223769	Promoter	181	SYTL1
chr1	27357584	27357768	185	1.44296	0.00400056	Promoter	0	MAP3K6
chr1	27365519	27365758	240	0.839876	0.0315744	Promoter	-751	MAP3K6
chr1	27366110	27366647	538	0.954413	0.00484477	5' UTR	211	MAP3K6
chr1	27392328	27392765	438	1.03009	0.00158121	Promoter	0	GPR3
chr1	27490038	27490411	374	1.42909	4.61451e-06	Promoter	0	WASF2
chr1	27490497	27490703	207	0.891264	0.0139107	Promoter	-330	WASF2
chr1	27568389	27568948	560	1.0824	0.000123441	Promoter	-129	AHDC1
chr1	27603892	27604315	424	1.16166	0.000461059	Promoter	0	AHDC1
chr1	27659979	27660264	286	1.54064	4.49422e-05	Distal Intergenic	2458	LINC02574
chr1	27663169	27663435	267	0.878227	0.0273707	Promoter	-447	LINC02574
chr1	27672094	27672579	486	0.93297	0.00890825	Promoter	0	IFI6
chr1	27725535	27726484	950	1.29308	1.35096e-06	Promoter	0	FAM76A
chr1	27772757	27773613	857	1.2784	3.14698e-06	Promoter	0	STX12
chr1	27830589	27830948	360	1.62033	2.92185e-05	Promoter	0	PPP1R8
chr1	27872345	27872624	280	1.02931	0.00600851	Promoter	0	THEMIS2
chr1	27914441	27915016	576	1.61559	7.59517e-07	Promoter	0	RPA2
chr1	27959813	27960309	497	1.05547	0.000716475	Promoter	0	XKR8
chr1	28088302	28088880	579	1.33982	1.47672e-05	Promoter	0	EYA3
chr1	28144479	28144800	322	-1.49007	0.0114399	Distal Intergenic	31890	PTAFR
chr1	28232917	28233149	233	1.24067	0.00260359	Promoter	0	DNAJC8
chr1	28235906	28236348	443	1.10199	0.000256624	Promoter	0	ATP5IF1
chr1	28247154	28247523	370	0.934087	0.000154826	Exon (ENST00000605846.1/ENST00000605846.1, exon 1 of 1)	11000	ATP5IF1
chr1	28259077	28259603	527	1.15466	8.12572e-05	Promoter	0	SESN2
chr1	28328798	28329248	451	1.83478	2.18743e-06	Promoter	0	MED18
chr1	28369467	28370312	846	1.15875	9.76215e-05	Promoter	0	PHACTR4
chr1	28505745	28506190	446	1.54356	9.53344e-06	Promoter	0	RCC1
chr1	28518055	28518395	341	1.38028	7.38465e-05	Promoter	0	RCC1
chr1	28518438	28518634	197	1.39639	0.002376	Promoter	0	RCC1
chr1	28552786	28553326	541	1.4263	1.8416e-06	Promoter	0	TRNAU1AP
chr1	28581091	28582284	1194	1.37573	2.66297e-06	Promoter	0	SNHG12
chr1	28642784	28643327	544	1.27098	2.26311e-05	Promoter	0	TAF12-DT
chr1	28648217	28648417	201	1.0911	0.00412798	Promoter	0	TAF12
chr1	28648544	28649183	640	0.892024	0.00601038	Promoter	0	RNU11
chr1	28668617	28669455	839	1.82119	4.39076e-07	Promoter	0	GMEB1
chr1	28736448	28736597	150	1.08956	0.039367	Promoter	-24	YTHDF2
chr1	28736599	28737332	734	1.69101	8.77828e-07	Promoter	0	YTHDF2
chr1	28877245	28877458	214	1.34521	0.00813569	Exon (ENST00000418471.1/ENST00000418471.1, exon 1 of 3)	-9633	EPB41
chr1	28885018	28885350	333	0.645675	0.0385971	Distal Intergenic	-1741	EPB41
chr1	28886743	28887197	455	1.06749	0.00204843	Promoter	0	EPB41
chr1	28914198	28914839	642	1.80829	3.05768e-07	Promoter	0	EPB41
chr1	28914841	28915007	167	1.42207	0.00392625	Intron (ENST00000647103.1/2035, intron 1 of 17)	215	EPB41
chr1	29042018	29042131	114	-2.0123	0.0493152	Intron (ENST00000647103.1/2035, intron 11 of 17)	2600	EPB41
chr1	29181322	29182292	971	1.62291	4.00298e-07	Promoter	0	SRSF4
chr1	29230691	29231156	466	0.930275	0.00350617	Promoter	0	MECR
chr1	29236302	29236773	472	1.08386	0.00236413	Promoter	0	PTPRU
chr1	29259968	29260207	240	0.932327	0.0437031	Promoter	0	PTPRU
chr1	30380452	30380592	141	1.31451	0.0278927	Distal Intergenic	335543	MATN1
chr1	30717972	30719010	1039	1.40214	8.12293e-07	Promoter	0	MATN1-AS1
chr1	30719268	30719492	225	1.62551	8.57032e-05	Promoter	-17	MATN1
chr1	30743660	30743954	295	0.783117	0.0496805	Intron (ENST00000294507.4/7805, intron 1 of 7)	2275	LAPTM5
chr1	30779680	30779896	217	0.997644	0.0264255	Distal Intergenic	-21906	LAPTM5
chr1	31009912	31010510	599	-1.38463	0.00109787	Intron (ENST00000424085.6/9698, intron 3 of 17)	-14808	PUM1
chr1	31065294	31065576	283	1.24062	0.00319191	Promoter	100	PUM1
chr1	31065584	31066157	574	1.43433	2.41995e-06	Promoter	0	PUM1
chr1	31154868	31155648	781	1.16989	6.12091e-05	Distal Intergenic	32505	NKAIN1
chr1	31296460	31297288	829	1.13576	1.05297e-05	Promoter	0	ZCCHC17
chr1	31431734	31432231	498	1.29964	1.0823e-05	Intron (ENST00000373710.5/347735, intron 9 of 10)	17921	SERINC2
chr1	31605832	31606158	327	-1.202	0.0149627	Distal Intergenic	-11528	HCRTR1
chr1	31644534	31644765	232	1.27455	0.0030787	Promoter	0	PEF1-AS1
chr1	31644778	31645432	655	1.52568	1.32481e-06	Promoter	0	PEF1-AS1
chr1	31788535	31788796	262	1.00409	0.00847527	Distal Intergenic	9819	SPOCD1
chr1	31789206	31789520	315	0.856731	0.0152923	Exon (ENST00000527035.1/ENST00000527035.1, exon 1 of 2)	9095	SPOCD1
chr1	31815858	31816233	376	1.38139	0.00477208	Promoter	0	SPOCD1
chr1	31891244	31891720	477	-1.20344	0.0235412	Intron (ENST00000602889.1/ENST00000602889.1, intron 1 of 1)	19560	PTP4A2
chr1	31910998	31911292	295	-1.95959	0.00348724	Promoter	0	PTP4A2
chr1	31937400	31937987	588	1.09952	0.000348151	Promoter	0	PTP4A2
chr1	31938052	31938171	120	1.60474	0.0033551	Promoter	-10	PTP4A2
chr1	31938253	31938807	555	1.62487	7.48059e-07	Promoter	0	PTP4A2
chr1	32013426	32014440	1015	1.86639	2.53588e-07	Promoter	0	KHDRBS1
chr1	32072549	32073593	1045	1.40125	1.17789e-06	Promoter	0	TMEM39B
chr1	32107882	32108251	370	1.41351	0.000189946	Promoter	0	KPNA6
chr1	32108252	32108776	525	1.16601	0.0024763	Promoter	194	KPNA6
chr1	32179487	32180168	682	1.59992	7.45729e-07	Promoter	0	TXLNA
chr1	32201144	32201719	576	0.982853	0.0046034	Promoter	0	CCDC28B
chr1	32221947	32222519	573	1.21005	0.000287049	Promoter	0	TMEM234
chr1	32240455	32240841	387	1.06346	0.0198214	Promoter	0	MTMR9LP
chr1	32248235	32248497	263	1.04868	0.0136571	Exon (ENST00000373582.4/84734, exon 2 of 2)	1013	FAM167B
chr1	32273754	32274152	399	1.17865	0.00275645	Promoter	0	LCK
chr1	32291788	32292375	588	1.26907	3.58812e-06	Promoter	0	HDAC1
chr1	32336032	32336396	365	2.16412	5.81564e-06	Promoter	0	MARCKSL1
chr1	32339626	32339841	216	-1.54167	0.00329514	Distal Intergenic	-3393	MARCKSL1
chr1	32351088	32351288	201	1.55034	0.000427621	Promoter	-233	LOC124903933
chr1	32351333	32351865	533	1.3388	9.20588e-06	Promoter	0	LOC124903933
chr1	32394326	32394945	620	1.10081	3.01684e-05	Promoter	0	BSDC1
chr1	32500369	32500999	631	0.860949	0.0332859	Intron (ENST00000480336.1/653121, intron 4 of 9)	35297	ZBTB8B
chr1	32612206	32612425	220	1.86151	0.000437285	Intron (ENST00000341885.6/339487, intron 1 of 1)	19633	ZBTB8OS
chr1	32650301	32650705	405	1.14955	0.000451825	Promoter	0	ZBTB8OS
chr1	32650888	32651746	859	1.57057	4.26044e-07	Promoter	0	ZBTB8OS
chr1	32712252	32712636	385	0.979251	0.0158887	Distal Intergenic	-8656	SYNC
chr1	32753782	32754111	330	1.49542	0.000246892	Promoter	0	NHSL3
chr1	32817232	32818057	826	1.44614	8.77791e-07	Promoter	0	S100PBP
chr1	32963811	32963985	175	1.66709	0.000675649	Intron (ENST00000373456.11/127544, intron 1 of 8)	700	RNF19B
chr1	32964478	32965097	620	1.52998	1.64778e-06	Promoter	0	RNF19B
chr1	33036587	33037179	593	0.953194	0.00039377	Promoter	0	AK2
chr1	33080826	33081253	428	0.670409	0.0187875	Promoter	0	AZIN2
chr1	33127140	33127735	596	1.29285	2.41466e-06	Distal Intergenic	32496	AZIN2
chr1	33180756	33181117	362	0.897375	0.00407488	Exon (ENST00000291416.10/55223, exon 1 of 5)	926	TRIM62
chr1	33181974	33182226	253	1.43323	0.000941502	Promoter	0	TRIM62
chr1	33256385	33256648	264	1.11822	0.0155212	Promoter	0	ZNF362
chr1	33256707	33256992	286	1.19013	0.00900924	Promoter	88	ZNF362
chr1	33295538	33295759	222	1.07916	0.0267991	Intron (ENST00000539719.6/149076, intron 8 of 8)	15188	ZNF362
chr1	33298768	33298932	165	1.21184	0.0223338	Exon (ENST00000539719.6/149076, exon 9 of 9)	18418	ZNF362
chr1	33349175	33349539	365	1.14457	0.0038434	Promoter	111	PHC2
chr1	33349548	33350255	708	1.70775	4.77873e-07	Promoter	0	PHC2
chr1	33367855	33368057	203	1.03883	0.0223324	Intron (ENST00000373422.8/1912, intron 5 of 13)	7533	PHC2
chr1	33430625	33431335	711	1.24634	1.44477e-05	Promoter	0	PHC2
chr1	33472297	33472777	481	0.994974	0.000662931	Promoter	0	ZSCAN20
chr1	34800212	34800491	280	-1.75973	0.0106322	Intron (ENST00000426886.1/105378642, intron 2 of 4)	7213	GJA4
chr1	34852692	34853001	310	0.715073	0.0384195	3' UTR	6044	SMIM12
chr1	34859465	34860059	595	1.38259	8.37391e-06	Promoter	0	LOC105378642
chr1	34866144	34866651	508	1.92566	3.14698e-06	Exon (ENST00000235180.4/58512, exon 10 of 10)	-6389	SMIM12
chr1	34984878	34985476	599	0.739455	0.0342894	Promoter	0	TMEM35B
chr1	35031619	35032148	530	1.5059	2.75429e-05	Promoter	0	ZMYM6
chr1	35079123	35079791	669	1.02471	0.000952959	Promoter	0	ZMYM1
chr1	35191971	35193477	1507	1.71153	2.53588e-07	Promoter	0	SFPQ
chr1	35268512	35269347	836	1.34497	4.91286e-05	Promoter	0	ZMYM4
chr1	35398853	35399020	168	-2.3447	0.011195	Exon (ENST00000314607.11/9202, exon 22 of 30)	-5824	ZMYM4
chr1	35557320	35557518	199	1.67773	0.000188741	Promoter	0	NCDN
chr1	35557544	35557893	350	1.09567	0.000137557	Promoter	0	NCDN
chr1	35641410	35641842	433	0.793905	0.0185622	Promoter	0	PSMB2
chr1	35718763	35719349	587	1.47893	3.70282e-05	Promoter	0	C1orf216
chr1	35769247	35769672	426	0.846956	0.00813859	Intron (ENST00000251195.9/63967, intron 1 of 24)	256	CLSPN
chr1	35769685	35770225	541	1.17174	2.81688e-05	Promoter	0	CLSPN
chr1	35882950	35883404	455	1.21746	5.31789e-05	Promoter	0	AGO1
chr1	35930634	35931632	999	1.26094	3.62988e-06	Promoter	0	AGO3
chr1	35942752	35943168	417	-1.14116	0.0194221	Intron (ENST00000324350.9/192669, intron 2 of 6)	11494	AGO3
chr1	36088697	36089397	701	1.60721	1.73227e-06	Promoter	0	ADPRS
chr1	36149065	36149895	831	1.31821	1.21681e-06	Promoter	0	TRAPPC3
chr1	36155758	36155988	231	1.08032	0.00323081	Promoter	0	MAP7D1
chr1	36156024	36156206	183	1.41397	0.000424489	Promoter	0	TRAPPC3
chr1	36224014	36224800	787	1.47687	5.88973e-07	Promoter	0	THRAP3
chr1	36224842	36224987	146	1.17938	0.00861724	5' UTR	399	THRAP3
chr1	36306835	36307200	366	0.803548	0.00290449	Promoter	0	SH3D21
chr1	36323549	36323880	332	1.37194	0.00353004	Promoter	0	EVA1B
chr1	36385601	36386315	715	1.41254	6.76272e-07	Promoter	0	STK40
chr1	36386463	36386951	489	0.965291	0.0013725	Promoter	-539	STK40
chr1	36397640	36398104	465	0.964404	0.00270121	Promoter	0	LSM10
chr1	36420850	36421106	257	0.925954	0.0327735	Intron (ENST00000468441.5/127700, intron 1 of 3)	1075	OSCP1
chr1	36450364	36450926	563	1.15688	0.000164187	Promoter	0	OSCP1
chr1	36464234	36464560	327	0.958127	0.00328237	Promoter	0	MRPS15
chr1	37454919	37455126	208	1.39044	0.0081962	Exon (ENST00000424989.3/728431, exon 3 of 3)	19260	LOC107984942
chr1	37474347	37474760	414	1.75679	4.60127e-07	Promoter	0	LOC107984942
chr1	37477267	37477527	261	1.34647	9.75557e-05	Intron (ENST00000640233.1/80149, intron 2 of 5)	-2472	ZC3H12A
chr1	37479656	37479983	328	1.40821	2.10105e-05	Promoter	-16	ZC3H12A
chr1	37493751	37494080	330	-1.35114	0.0245423	3' UTR	6914	MIR5581
chr1	37508018	37508184	167	-1.95212	0.0211325	Intron (ENST00000296214.10/64769, intron 4 of 6)	5336	MEAF6
chr1	37513834	37514068	235	1.06578	0.0178828	5' UTR	201	MEAF6
chr1	37514221	37514427	207	1.44913	0.0017603	Promoter	0	MEAF6
chr1	37514486	37514960	475	1.67481	7.71215e-06	Promoter	0	MEAF6
chr1	37537337	37537857	521	-1.64107	0.00850426	3' UTR	3737	SNIP1
chr1	37553996	37554449	454	1.30567	0.0026414	Promoter	0	SNIP1
chr1	37575145	37575394	250	-1.31491	0.0263602	Intron (ENST00000373062.8/29889, intron 10 of 15)	-4252	GNL2
chr1	37595626	37595786	161	0.977505	0.0342229	Promoter	149	GNL2
chr1	37595851	37596170	320	1.09065	0.000674435	Promoter	0	GNL2
chr1	37690441	37690797	357	1.18505	0.000237733	Promoter	0	AIRIM
chr1	37692145	37692619	475	1.13606	1.63459e-05	Promoter	0	AIRIM
chr1	37739278	37739505	228	-1.29219	0.0245431	Intron (ENST00000437645.5/284656, intron 1 of 16)	-7705	EPHA10
chr1	37807636	37807922	287	1.1978	0.00902969	Promoter	0	C1orf122
chr1	37808081	37808709	629	1.33572	8.94279e-06	Promoter	0	YRDC
chr1	37859331	37859862	532	1.1054	3.841e-05	Promoter	0	MTF1
chr1	37860144	37860366	223	1.09515	0.00560758	Promoter	-552	MTF1
chr1	37931619	37932039	421	1.20708	2.48802e-05	Promoter	0	INPP5B
chr1	37946938	37947193	256	1.19818	0.0127172	Promoter	0	INPP5B
chr1	37989772	37990354	583	1.23836	7.20163e-05	Promoter	0	SF3A3
chr1	38009331	38009663	333	-1.11706	0.0130698	Promoter	73	UTP11
chr1	38012337	38012815	479	1.44516	3.31261e-06	Promoter	0	UTP11
chr1	38012868	38013012	145	1.22746	0.00893533	Promoter	134	UTP11
chr1	38046758	38047150	393	1.51994	0.000809636	Promoter	0	POU3F1
chr1	38559481	38559939	459	1.21046	0.00692185	Distal Intergenic	84564	LINC01685
chr1	38852814	38853162	349	-1.48143	0.0160094	Promoter	-119	RRAGC
chr1	38858812	38859424	613	0.878307	0.0106493	Exon (ENST00000373001.4/64121, exon 1 of 7)	348	RRAGC
chr1	38859440	38860057	618	1.53578	5.20922e-07	Promoter	0	LOC105378662
chr1	38873078	38873811	734	1.28637	1.74019e-05	Promoter	0	RRAGC-DT
chr1	38990903	38991416	514	1.54718	1.00135e-06	Promoter	0	AKIRIN1
chr1	38991417	38991603	187	1.39124	0.00294892	Promoter	0	AKIRIN1
chr1	39026165	39026602	438	0.890985	0.0146369	Promoter	0	NDUFS5
chr1	39105233	39105596	364	1.24562	0.0046093	Promoter	0	MACF1
chr1	39183744	39184115	372	1.27658	0.000773328	Intron (ENST00000361689.7/23499, intron 2 of 93)	-20580	MACF1
chr1	39184125	39184397	273	0.850441	0.0379799	Intron (ENST00000361689.7/23499, intron 2 of 93)	-20298	MACF1
chr1	39192069	39192561	493	0.705965	0.0175891	Intron (ENST00000361689.7/23499, intron 2 of 93)	-12134	MACF1
chr1	39258720	39258857	138	1.21134	0.0486714	Exon (ENST00000688212.1/23499, exon 5 of 5)	-9608	MACF1
chr1	39408574	39409356	783	1.80126	8.34949e-07	Promoter	-147	MACF1
chr1	39491285	39491700	416	0.95002	0.00536021	Promoter	0	BMP8A
chr1	39491737	39491962	226	0.954143	0.0316739	Promoter	101	BMP8A
chr1	39576753	39577053	301	1.90763	4.38792e-06	Promoter	0	PABPC4
chr1	39691380	39691721	342	1.29787	0.00153632	Promoter	0	HPCAL4
chr1	39738655	39739012	358	0.934154	0.00429146	Promoter	0	PPIE
chr1	39788793	39789247	455	1.26969	0.0016857	Promoter	0	LOC101929536
chr1	39799579	39799706	128	1.31521	0.0155542	Exon (ENST00000687309.1/ENST00000687309.1, exon 1 of 1)	10603	LOC101929536
chr1	39883195	39883366	172	1.18851	0.0225115	Promoter	59	TRIT1
chr1	39883392	39883673	282	1.14781	0.00349848	Promoter	0	TRIT1
chr1	39954930	39955951	1022	0.748011	0.00528073	Promoter	0	MFSD2A
chr1	40015215	40015490	276	-1.99379	0.00254184	Distal Intergenic	-24743	CAP1
chr1	40039713	40040320	608	1.39794	2.20315e-05	Promoter	0	CAP1
chr1	40040380	40041065	686	1.44464	8.54598e-07	Promoter	0	CAP1
chr1	40097139	40097552	414	1.24779	0.00282167	Promoter	0	PPT1
chr1	40161139	40161850	712	1.65346	1.03843e-06	Promoter	0	RLF
chr1	40224091	40224331	241	-1.72596	0.0328367	Intron (ENST00000372771.5/6018, intron 6 of 7)	-21616	TMCO2
chr1	40257660	40258324	665	1.41835	1.72583e-06	Promoter	0	ZMPSTE24
chr1	40264221	40264735	515	-0.964837	0.0460514	Intron (ENST00000675937.1/10269, intron 2 of 10)	5982	ZMPSTE24
chr1	40270128	40270506	379	-2.061	0.000749714	Intron (ENST00000675937.1/10269, intron 5 of 10)	11889	ZMPSTE24
chr1	40315348	40315595	248	1.01468	0.0196387	Promoter	0	COL9A2
chr1	40363642	40364152	511	-1.26484	0.01511	Intron (ENST00000435168.6/64744, intron 2 of 6)	-9575	SMAP2
chr1	40373464	40373853	390	1.61795	4.38792e-06	Promoter	0	SMAP2
chr1	40374239	40374706	468	0.894332	0.0137819	Promoter	0	SMAP2
chr1	40385482	40386171	690	0.788078	0.00574438	Intron (ENST00000435168.6/64744, intron 2 of 6)	-7174	SMAP2
chr1	40449945	40450871	927	1.49145	2.52588e-06	Promoter	0	ZFP69B
chr1	40450879	40451343	465	1.25065	0.000457955	5' UTR	403	ZFP69B
chr1	40477125	40477447	323	1.09552	0.0135576	Promoter	0	ZFP69
chr1	40508354	40508908	555	1.15304	0.00375405	Promoter	0	EXO5-DT
chr1	40531425	40531902	478	1.16676	0.00100957	Promoter	0	ZNF684
chr1	40583566	40583871	306	-2.09129	0.00746301	Intron (ENST00000666986.1/ENST00000666986.1, intron 1 of 2)	42252	ZNF684
chr1	40584086	40584421	336	-1.41543	0.0200655	Exon (ENST00000666986.1/ENST00000666986.1, exon 1 of 3)	42772	ZNF684
chr1	40628326	40628863	538	-0.974943	0.0325412	Exon (ENST00000372684.8/9783, exon 7 of 8)	-30985	LOC105378675
chr1	40665414	40665575	162	1.21281	0.0107249	Promoter	0	RIMS3
chr1	40665620	40665901	282	1.26376	0.00127994	Promoter	0	RIMS3
chr1	40668903	40669095	193	1.08691	0.0154681	Exon (ENST00000440100.1/9783, exon 5 of 5)	-3221	RIMS3
chr1	40691438	40692482	1045	1.5604	4.86701e-07	Promoter	0	NFYC-AS1
chr1	40802178	40802805	628	0.85112	0.0223384	Intron (ENST00000347132.10/9132, intron 1 of 13)	-14460	KCNQ4
chr1	40850097	40850271	175	1.17289	0.0256725	Distal Intergenic	12092	CITED4
chr1	40862269	40862872	604	1.18212	1.98409e-05	Promoter	0	CITED4
chr1	40979243	40980153	911	1.46217	1.3691e-06	Promoter	0	CTPS1
chr1	41241310	41241535	226	1.27482	0.00774246	Promoter	-237	SCMH1-DT
chr1	41241782	41242383	602	1.61772	2.00874e-05	Promoter	0	SCMH1-DT
chr1	41268239	41268441	203	1.07013	0.03769	Intron (ENST00000657314.1/102723924, intron 1 of 1)	7458	SCMH1-DT
chr1	41360960	41361522	563	1.16392	3.78176e-05	Promoter	-400	FOXO6
chr1	41662150	41662562	413	0.696673	0.0279787	Promoter	0	HIVEP3
chr1	41739110	41739721	612	0.654087	0.0472277	Intron (ENST00000372584.5/59269, intron 1 of 7)	-76785	HIVEP3
chr1	41791752	41791952	201	-1.68059	0.0451121	Intron (ENST00000372584.5/59269, intron 1 of 7)	77678	HIVEP3
chr1	41806804	41807118	315	1.15719	0.0228613	Intron (ENST00000372584.5/59269, intron 1 of 7)	62512	HIVEP3
chr1	41862834	41863246	413	-0.936335	0.0390729	Intron (ENST00000372584.5/59269, intron 1 of 7)	6384	HIVEP3
chr1	41936035	41936426	392	-1.9446	0.000774028	Intron (ENST00000489103.5/59269, intron 1 of 3)	-17113	HIVEP3
chr1	42035321	42036237	917	1.50615	1.27229e-06	Promoter	0	LOC124904161
chr1	42334720	42334869	150	1.30068	0.00672161	Promoter	96	FOXJ3
chr1	42334922	42335758	837	1.43387	1.17449e-05	Promoter	0	FOXJ3
chr1	42456212	42456754	543	1.45659	1.20718e-05	Promoter	0	PPCS
chr1	42456755	42457060	306	0.922848	0.0219953	Promoter	0	PPCS
chr1	42462880	42463392	513	0.61881	0.0214322	Promoter	0	CCDC30
chr1	42658193	42658719	527	0.962617	0.00130585	Promoter	0	PPIH
chr1	42681968	42683113	1146	1.65451	2.99003e-07	Promoter	0	LOC124904162
chr1	42766917	42767615	699	1.33222	1.77446e-06	Promoter	0	P3H1
chr1	42816649	42816819	171	0.983011	0.0435271	Promoter	0	SVBP
chr1	42816873	42817547	675	1.70843	5.41431e-07	Promoter	0	ERMAP
chr1	42846348	42846727	380	1.00017	0.000262243	Promoter	0	LOC124904163
chr1	42924063	42924816	754	1.37451	2.63209e-06	Exon (ENST00000691915.1/ENST00000691915.1, exon 1 of 1)	4683	SLC2A1
chr1	42958077	42959253	1177	1.39205	1.19976e-06	Promoter	0	SLC2A1-DT
chr1	43171954	43172465	512	1.22349	0.000267105	Promoter	0	EBNA1BP2
chr1	43172495	43172817	323	1.57952	3.8034e-05	Promoter	0	EBNA1BP2
chr1	43227332	43227469	138	1.17231	0.0267069	Intron (ENST00000610710.4/149465, intron 18 of 23)	11976	CFAP57
chr1	43348964	43349323	360	0.94588	0.0249715	Promoter	0	MPL
chr1	43358562	43359070	509	0.815478	0.00106404	Promoter	0	CDC20-DT
chr1	43367686	43367906	221	1.47508	0.000486849	Promoter	0	ELOVL1
chr1	43367907	43368548	642	1.08858	4.26014e-05	Promoter	0	ELOVL1
chr1	43389685	43390182	498	1.53567	1.23272e-05	Promoter	0	MED8
chr1	43453796	43454106	311	1.30398	0.00271502	Promoter	0	HYI-AS1
chr1	43649681	43650776	1096	1.26991	1.02719e-06	Promoter	0	KDM4A
chr1	43707250	43708001	752	1.61436	4.35809e-07	Promoter	0	KDM4A-AS1
chr1	43946366	43946801	436	0.78083	0.00335254	Promoter	0	LOC101929609
chr1	43969732	43970071	340	0.826027	0.00216468	Promoter	0	DPH2
chr1	43974724	43975028	305	1.18103	0.000178395	Promoter	0	LOC124904167
chr1	43991429	43991875	447	1.23005	0.000519895	Promoter	0	CCDC24
chr1	44029967	44030661	695	1.60946	1.26572e-06	Promoter	0	LOC107984948
chr1	44213243	44213560	318	0.951145	0.00912348	Promoter	0	DMAP1
chr1	44213562	44213797	236	1.03933	0.0124832	Promoter	-44	DMAP1
chr1	44254465	44254714	250	-1.54188	0.0144657	Intron (ENST00000456170.6/79033, intron 5 of 6)	2207	ERI3
chr1	44354919	44355530	612	0.795554	0.00144394	Promoter	0	ERI3
chr1	44532192	44532385	194	-1.57388	0.040493	Intron (ENST00000355387.6/55182, intron 2 of 14)	-13108	MIR5584
chr1	44595212	44595416	205	0.93567	0.0367993	Intron (ENST00000355387.6/55182, intron 2 of 14)	-18849	RNF220
chr1	44631661	44632528	868	1.36626	5.0882e-06	Promoter	0	RNF220
chr1	44674043	44674823	781	1.00028	1.26105e-05	Promoter	0	LOC107984950
chr1	44730487	44731270	784	0.531591	0.0346072	Promoter	0	RNU5D-1
chr1	44731287	44731539	253	1.28626	0.00199695	Promoter	-117	RNU5D-1
chr1	44739567	44739945	379	1.20241	0.000236739	Promoter	0	KIF2C
chr1	44775364	44775921	558	1.43698	4.76134e-05	Promoter	0	SNORD55
chr1	44786204	44786416	213	1.27234	0.0101383	Exon (ENST00000372207.4/266675, exon 4 of 9)	1754	BEST4
chr1	44799767	44800756	990	1.61546	2.91543e-07	Promoter	0	PLK3
chr1	44807280	44807676	397	0.902598	0.00188955	Promoter	0	DYNLT4
chr1	44807745	44808345	601	1.41844	3.14698e-06	Promoter	-178	BTBD19
chr1	44986321	44986873	553	0.930742	0.0012104	Promoter	0	EIF2B3
chr1	45011983	45012359	377	0.975993	0.00443221	Promoter	0	UROD
chr1	45206119	45206785	667	1.35309	0.000200499	Promoter	0	ZSWIM5
chr1	45303379	45304378	1000	1.48121	1.88224e-06	Promoter	0	LINC01144
chr1	45339474	45340603	1130	0.872818	0.000174663	Promoter	0	TOE1
chr1	45393965	45394247	283	-1.72899	0.00331487	Intron (ENST00000671898.1/4595, intron 3 of 20)	52669	TOE1
chr1	45394533	45394652	120	-2.39746	0.0219669	Intron (ENST00000671898.1/4595, intron 3 of 20)	53237	TOE1
chr1	45490704	45491674	971	1.35093	9.40453e-07	Promoter	0	TESK2
chr1	45499849	45500432	584	0.682845	0.0174104	Promoter	0	CCDC163
chr1	45521473	45522156	684	1.92642	2.62847e-07	Promoter	0	PRDX1
chr1	45543889	45544157	269	1.19604	0.00865887	Distal Intergenic	-1157	PRDX1
chr1	45550599	45551190	592	1.04079	0.000482454	Promoter	0	AKR1A1
chr1	45583337	45583658	322	0.669679	0.00913121	Promoter	-188	NASP
chr1	45583882	45584122	241	1.46236	4.33386e-05	Promoter	0	NASP
chr1	45584185	45584328	144	1.38718	0.00293489	Promoter	120	NASP
chr1	45584338	45584560	223	1.37541	0.0012418	Intron (ENST00000437901.6/4678, intron 2 of 9)	273	NASP
chr1	45584613	45584887	275	1.25799	0.000473758	Intron (ENST00000437901.6/4678, intron 2 of 9)	548	NASP
chr1	45654946	45655244	299	-1.39662	0.0262142	Promoter	2	GPBP1L1
chr1	45686435	45687526	1092	1.19901	2.24503e-06	Promoter	0	GPBP1L1
chr1	45750313	45751085	773	1.14686	1.51365e-05	Promoter	0	IPP
chr1	45803368	45804121	754	1.11018	0.000172691	Promoter	0	MAST2
chr1	45862090	45862320	231	-2.58612	0.000790281	Intron (ENST00000470809.1/23139, intron 3 of 4)	-51268	MAST2
chr1	46132585	46132766	182	1.73143	0.00032986	Promoter	0	PIK3R3
chr1	46132839	46133223	385	1.27356	2.48921e-05	Promoter	0	PIK3R3
chr1	46133269	46133460	192	1.31013	0.0058714	Promoter	-233	PIK3R3
chr1	46198146	46198805	660	0.772807	0.0043363	Promoter	0	POMGNT1
chr1	46247259	46247865	607	1.41597	2.18293e-06	Promoter	0	RAD54L
chr1	46302993	46303446	454	1.43415	2.02441e-05	Promoter	0	LRRC41
chr1	46303514	46303782	269	1.0107	0.00351354	Promoter	0	LRRC41
chr1	46522190	46522601	412	-0.997609	0.0297016	Distal Intergenic	12914	TMEM275
chr1	46603854	46604524	671	1.31231	1.06996e-05	Promoter	0	MKNK1
chr1	46616805	46616985	181	1.62097	0.000712311	Promoter	0	MOB3C
chr1	46667927	46668703	777	0.682178	0.0105617	Promoter	0	ATPAF1
chr1	46718851	46719508	658	0.844222	0.000383559	Promoter	0	EFCAB14
chr1	47289322	47289682	361	-1.43464	0.00684989	Exon (ENST00000360380.7/6491, exon 10 of 18)	-5249	STIL
chr1	47313873	47314575	703	1.09159	1.09825e-05	Promoter	0	STIL
chr1	47333514	47334381	868	1.16996	2.50053e-05	Promoter	0	CMPK1
chr1	47334420	47334590	171	0.950585	0.0416499	Intron (ENST00000371873.10/51727, intron 1 of 5)	479	CMPK1
chr1	47437398	47438126	729	0.999544	9.09496e-05	Promoter	0	FOXD2
chr1	48107525	48107858	334	-1.43063	0.00568345	Intron (ENST00000604015.1/391037, intron 1 of 1)	20090	SKINT1L
chr1	48203403	48203574	172	-1.48289	0.0140872	Intron (ENST00000431986.2/ENST00000431986.2, intron 2 of 4)	-19111	SLC5A9
chr1	48498569	48498780	212	-1.07709	0.0374179	Distal Intergenic	-26361	SPATA6
chr1	48773235	48773433	199	-1.62858	0.00764	Intron (ENST00000371839.6/84871, intron 6 of 13)	3302	BEND5
chr1	48785930	48786225	296	-2.61013	0.000525262	Intron (ENST00000371839.6/84871, intron 6 of 13)	-8961	BEND5
chr1	48790439	48790773	335	-2.07687	0.000457272	Intron (ENST00000371839.6/84871, intron 6 of 13)	-13470	BEND5
chr1	49306575	49307014	440	-1.49928	0.00981453	Intron (ENST00000371839.6/84871, intron 3 of 13)	49164	AGBL4-AS1
chr1	50959746	50960576	831	1.31369	5.94983e-06	Promoter	0	FAF1
chr1	50968345	50968751	407	1.40336	0.00021046	Promoter	0	CDKN2C
chr1	50969290	50969614	325	0.814568	0.0362045	5' UTR	584	CDKN2C
chr1	51203615	51203888	274	-1.23412	0.0270048	Intron (ENST00000366181.2/105378716, intron 1 of 1)	31208	LINC01562
chr1	51235951	51236751	801	1.01835	0.000112602	Promoter	0	RNF11
chr1	51505003	51505302	300	-1.10917	0.0280473	Intron (ENST00000371730.6/2060, intron 1 of 22)	-12986	EPS15-AS1
chr1	51518667	51519585	919	1.2294	1.20999e-05	Promoter	0	EPS15
chr1	51541198	51541522	325	-1.32598	0.0171725	Intron (ENST00000702775.1/105378720, intron 1 of 2)	-21870	EPS15
chr1	51616884	51617490	607	0.82562	0.00236038	Promoter	0	OSBPL9
chr1	51679455	51679813	359	-1.3543	0.0220921	Intron (ENST00000371714.5/114883, intron 6 of 25)	-34190	OSBPL9
chr1	51714430	51714724	295	-1.73583	0.011207	Intron (ENST00000371714.5/114883, intron 7 of 25)	427	OSBPL9
chr1	51729205	51730212	1008	0.793368	0.000819628	Promoter	0	OSBPL9
chr1	51756340	51756659	320	-2.34303	0.000696641	3' UTR	-2965	OSBPL9
chr1	51843991	51844246	256	-1.41772	0.0182628	Intron (ENST00000354831.11/4898, intron 1 of 32)	-3537	NRDC
chr1	51878445	51879083	639	1.43983	1.45155e-06	Promoter	0	NRDC
chr1	51879116	51879346	231	1.42444	0.00127631	Promoter	-311	NRDC
chr1	51924443	51924760	318	-1.57673	0.0139692	Intron (ENST00000371655.4/5865, intron 4 of 4)	-45638	NRDC
chr1	52033309	52033965	657	0.894118	0.00872165	Promoter	0	KTI12
chr1	52055089	52055351	263	0.911917	0.0170851	Promoter	0	TXNDC12
chr1	52056048	52056743	696	1.05304	8.55369e-05	Promoter	0	BTF3L4
chr1	52141871	52142568	698	1.60482	1.3605e-05	Promoter	0	ZFYVE9
chr1	52365694	52365841	148	0.973098	0.02929	Intron (ENST00000661897.1/ENST00000661897.1, intron 1 of 1)	315	CC2D1B
chr1	52365910	52366621	712	1.53015	5.91073e-07	Promoter	0	CC2D1B
chr1	52404137	52405028	892	1.04759	6.75542e-05	Promoter	0	ORC1
chr1	52511965	52512235	271	-1.28506	0.0283226	Intron (ENST00000257177.9/23318, intron 3 of 29)	13695	TUT4
chr1	52520168	52520491	324	-2.30182	0.00037826	Intron (ENST00000257177.9/23318, intron 2 of 29)	5439	TUT4
chr1	52552575	52553846	1272	1.22834	5.49161e-06	Promoter	0	TUT4
chr1	52658798	52659104	307	-1.08015	0.0293436	Intron (ENST00000440303.5/348378, intron 2 of 4)	25205	SHISAL2A
chr1	52698273	52698669	397	1.3752	0.000465921	Promoter	0	COA7
chr1	52703258	52703533	276	0.867565	0.0291158	Distal Intergenic	-4911	COA7
chr1	52726250	52726905	656	1.62907	1.34393e-06	Promoter	0	ZYG11B
chr1	52867082	52867432	351	-2.01325	0.0015848	Intron (ENST00000371532.5/440590, intron 5 of 12)	24322	ZYG11A
chr1	52927151	52927559	409	1.25143	0.00177489	Promoter	0	ECHDC2
chr1	53196625	53197264	640	1.11928	0.000101336	Promoter	0	CPT2
chr1	53220159	53220490	332	0.742522	0.00862333	Promoter	102	CZIB
chr1	53220508	53220809	302	1.15388	0.0003134	Promoter	0	CZIB
chr1	53325999	53326518	520	1.08534	1.81613e-05	Intron (ENST00000306052.12/7804, intron 2 of 18)	881	LRP8
chr1	53326539	53326861	323	1.21622	0.000807949	Intron (ENST00000306052.12/7804, intron 2 of 18)	538	LRP8
chr1	53328002	53328272	271	0.706904	0.0359796	Promoter	0	LRP8-DT
chr1	53413278	53413915	638	0.703118	0.015323	Intron (ENST00000563752.5/163742, intron 2 of 2)	25654	SLC25A3P1
chr1	53783074	53783419	346	-1.34852	0.0190561	Intron (ENST00000371429.4/55706, intron 16 of 17)	-11921	LOC124900439
chr1	53838017	53838749	733	1.13932	0.00016372	Promoter	0	NDC1
chr1	53889558	53890044	487	1.26404	3.05386e-05	Promoter	0	YIPF1
chr1	53919787	53919970	184	-1.47419	0.0286922	Intron (ENST00000371378.6/51668, intron 5 of 5)	9030	IFT25
chr1	53942725	53942921	197	-1.65233	0.00429955	Intron (ENST00000371378.6/51668, intron 1 of 5)	-2625	IFT25
chr1	53945345	53946740	1396	1.58591	3.28458e-07	Promoter	0	LRRC42
chr1	53987985	53988205	221	-1.26982	0.0336351	Distal Intergenic	26032	LRRC42
chr1	54052941	54053066	126	1.25915	0.0083772	Promoter	126	TMEM59
chr1	54053100	54053846	747	1.07118	1.10116e-05	Promoter	0	TCEANC2
chr1	54199925	54200485	561	0.879477	0.000932707	Promoter	0	MRPL37
chr1	54406094	54406636	543	0.839521	0.00208418	Promoter	0	SSBP3
chr1	54488225	54488676	452	1.71602	3.89685e-05	Distal Intergenic	-25741	LOC105378735
chr1	54489458	54489686	229	1.7148	0.000109212	Distal Intergenic	-24731	LOC105378735
chr1	54715668	54716317	650	0.914502	0.000491095	Promoter	0	TTC4
chr1	54764323	54764914	592	1.27305	2.84045e-06	Promoter	0	PARS2
chr1	54886741	54887692	952	0.897394	0.000325614	Promoter	0	LOC124904184
chr1	55073222	55073623	402	-1.45878	0.01081	Promoter	-230	USP24
chr1	55215025	55215807	783	1.16616	0.000178089	Promoter	0	USP24
chr1	56688514	56688785	272	-1.60186	0.0016685	Intron (ENST00000371244.9/5563, intron 2 of 8)	32071	FYB2
chr1	56774141	56774481	341	-1.30826	0.0182664	Intron (ENST00000343433.7/199920, intron 4 of 19)	-12128	FYB2
chr1	57124801	57125163	363	-2.01304	0.000143929	Intron (ENST00000371236.7/1600, intron 4 of 14)	11420	DAB1
chr1	58524529	58524914	386	-1.54747	0.00346266	Intron (ENST00000485760.5/1600, intron 2 of 20)	5723	OMA1
chr1	58529351	58529611	261	-2.53422	0.000675649	Intron (ENST00000485760.5/1600, intron 1 of 20)	1026	OMA1
chr1	58546192	58547016	825	1.2138	8.13174e-06	Promoter	0	OMA1
chr1	58573768	58574091	324	-1.12379	0.00667942	Distal Intergenic	3161	TACSTD2
chr1	58699950	58700319	370	0.847956	0.00225057	Promoter	0	MYSM1
chr1	58783752	58784483	732	1.20131	4.35018e-06	Promoter	0	JUN
chr1	58784555	58784722	168	1.69444	0.000381898	Promoter	-406	JUN-DT
chr1	58816200	58816638	439	0.742524	0.0238203	Intron (ENST00000653297.1/100131060, intron 1 of 1)	1765	LOC101926907
chr1	59026659	59027012	354	-1.33784	0.01325	Intron (ENST00000634502.1/101926925, intron 6 of 13)	6060	LINC01358
chr1	59296394	59297283	890	0.497744	0.0276921	Promoter	0	FGGY-DT
chr1	59354850	59355055	206	-1.60765	0.0486055	Intron (ENST00000413489.5/55277, intron 4 of 4)	-38153	FGGY
chr1	59814273	59815456	1184	0.777662	0.00407254	Promoter	0	HOOK1
chr1	59827318	59827537	220	-1.56063	0.0204725	Intron (ENST00000455990.5/51361, intron 3 of 6)	10686	HOOK1
chr1	59879674	59879836	163	-1.77202	0.0146302	Distal Intergenic	8797	HOOK1
chr1	60228007	60228252	246	-1.96696	0.00391109	Distal Intergenic	98009	LOC107984963
chr1	60899004	60899380	377	-1.22302	0.00845498	Intron (ENST00000371191.5/4774, intron 1 of 10)	-30995	LOC101926964
chr1	60979048	60979240	193	-1.26265	0.0176737	Intron (ENST00000371191.5/4774, intron 1 of 10)	-8272	NFIA-AS2
chr1	61158636	61158811	176	-1.40419	0.0484946	Intron (ENST00000371191.5/4774, intron 2 of 10)	-44712	NFIA
chr1	61160618	61160852	235	-1.73642	0.00438915	Intron (ENST00000371191.5/4774, intron 2 of 10)	-42671	NFIA
chr1	61270562	61271387	826	-1.91414	1.13523e-05	Intron (ENST00000371191.5/4774, intron 2 of 10)	-3755	NFIA
chr1	61301918	61302660	743	-1.25985	0.00197858	Intron (ENST00000371191.5/4774, intron 3 of 10)	24612	NFIA
chr1	61319367	61319512	146	-1.65536	0.0087114	Intron (ENST00000371191.5/4774, intron 3 of 10)	42061	NFIA
chr1	61322899	61323270	372	-2.30805	9.78889e-05	Intron (ENST00000371191.5/4774, intron 3 of 10)	45593	NFIA
chr1	61332166	61332680	515	-0.854284	0.0425558	5' UTR	54860	NFIA
chr1	61348084	61348510	427	-1.06601	0.0367888	Intron (ENST00000371191.5/4774, intron 4 of 10)	-55566	NFIA
chr1	61453157	61453655	499	-0.936067	0.0257735	Intron (ENST00000371191.5/4774, intron 10 of 10)	46485	NFIA
chr1	61724800	61724997	198	1.04332	0.0209403	Promoter	53	TM2D1
chr1	61742100	61742892	793	0.590595	0.0237433	Promoter	0	PATJ
chr1	62122275	62122584	310	-1.77391	0.0118624	Intron (ENST00000371158.6/10207, intron 38 of 42)	1401	PATJ
chr1	62436133	62436895	763	1.08207	7.14776e-06	Promoter	0	USP1
chr1	62599104	62599351	248	-2.5724	0.00527536	Intron (ENST00000371129.4/27329, intron 2 of 6)	1584	ANGPTL3
chr1	62622005	62622333	329	-1.56639	0.0138368	Intron (ENST00000251157.10/85440, intron 12 of 49)	-3219	DOCK7
chr1	62687910	62688677	768	0.958468	0.00129384	Promoter	0	DOCK7
chr1	62783967	62784266	300	0.90002	0.00511462	Promoter	0	ATG4C
chr1	63317459	63317643	185	-1.36473	0.0212542	Promoter	-185	LINC00466
chr1	63367234	63368178	945	1.10466	1.67259e-05	Promoter	0	ALG6
chr1	63523075	63523734	660	0.558395	0.0189298	Promoter	0	ITGB3BP
chr1	63593107	63594637	1531	0.536455	0.00763895	Promoter	0	ITGB3BP
chr1	63615896	63616051	156	1.32797	0.0201612	Intron (ENST00000650546.1/5236, intron 1 of 11)	-7042	PGM1
chr1	63746299	63746723	425	-1.47916	0.0121749	Distal Intergenic	-27294	ROR1
chr1	64006751	64007010	260	-1.36318	0.0119725	Intron (ENST00000371079.6/4919, intron 1 of 8)	101351	ROR1-AS1
chr1	64550536	64550855	320	-1.53065	0.00524699	5' UTR	-12822	CACHD1
chr1	64744496	64745375	880	0.602663	0.0365357	Promoter	0	RAVER2
chr1	64827018	64827527	510	-1.5997	0.000728464	Intron (ENST00000294428.8/55225, intron 11 of 11)	13731	JAK1
chr1	64949038	64949454	417	-1.30935	0.00487821	Intron (ENST00000342505.5/3716, intron 1 of 24)	16830	JAK1
chr1	64956783	64957217	435	-1.06787	0.0121409	5' UTR	9067	JAK1
chr1	64965906	64966799	894	1.14396	8.62444e-06	Promoter	0	JAK1
chr1	65002383	65003050	668	0.82613	0.00599579	Promoter	0	LINC01359
chr1	65066620	65067045	426	1.36897	0.000145008	5' UTR	569	JAK1
chr1	65067063	65067607	545	1.41355	3.22482e-05	Promoter	7	JAK1
chr1	65067839	65068155	317	1.00523	0.0171936	Promoter	-85	JAK1
chr1	65148538	65149118	581	-0.940323	0.00781291	Promoter	0	AK4
chr1	65254081	65255152	1072	0.458669	0.0295554	Promoter	0	DNAJC6
chr1	65398207	65398408	202	-1.53094	0.0043984	Intron (ENST00000263441.11/9829, intron 14 of 19)	14121	DNAJC6
chr1	65412181	65412443	263	-1.72333	0.00457153	Intron (ENST00000263441.11/9829, intron 19 of 19)	-8144	LEPROT
chr1	65419924	65421051	1128	0.940355	5.06941e-05	Promoter	0	LEPR
chr1	65423968	65424222	255	-1.03915	0.0183887	Intron (ENST00000475108.5/54741, intron 1 of 2)	3252	LEPROT
chr1	65866565	65866764	200	-1.49643	0.0420346	Intron (ENST00000329654.8/5142, intron 1 of 16)	73670	PDE4B
chr1	66137268	66137689	422	-1.69092	0.000209039	Intron (ENST00000329654.8/5142, intron 3 of 16)	-14701	PDE4B
chr1	66182542	66182877	336	-0.881853	0.0330089	Intron (ENST00000329654.8/5142, intron 3 of 16)	30152	PDE4B
chr1	66214841	66215244	404	-1.32908	0.00668333	Intron (ENST00000329654.8/5142, intron 3 of 16)	-42121	PDE4B
chr1	66223753	66224072	320	-2.64158	0.000168768	Intron (ENST00000329654.8/5142, intron 3 of 16)	-33293	PDE4B
chr1	66231172	66231624	453	-1.99948	0.000321624	Intron (ENST00000329654.8/5142, intron 3 of 16)	-25741	PDE4B
chr1	66243845	66244157	313	-1.32508	0.00284227	Intron (ENST00000329654.8/5142, intron 3 of 16)	-13208	PDE4B
chr1	66247431	66247768	338	-0.935727	0.0153335	Exon (ENST00000329654.8/5142, exon 4 of 17)	-9597	PDE4B
chr1	66247889	66248103	215	-1.58873	0.00443272	Intron (ENST00000329654.8/5142, intron 4 of 16)	-9262	PDE4B
chr1	66256692	66256936	245	-1.74931	0.00384371	Promoter	-429	PDE4B
chr1	66258501	66259040	540	-1.15335	0.00598433	Intron (ENST00000329654.8/5142, intron 6 of 16)	854	PDE4B
chr1	66282339	66282734	396	0.776835	0.003974	Intron (ENST00000329654.8/5142, intron 7 of 16)	24692	PDE4B
chr1	66335956	66336390	435	0.787035	0.00748124	Intron (ENST00000329654.8/5142, intron 8 of 16)	3767	PDE4B
chr1	66396563	66396791	229	-1.70382	0.00272105	Distal Intergenic	29069	PDE4B
chr1	66618447	66618759	313	-1.99028	0.000585602	Intron (ENST00000682707.1/84251, intron 2 of 22)	2508	SGIP1
chr1	66624505	66624973	469	-1.54706	0.00303701	Intron (ENST00000682707.1/84251, intron 2 of 22)	-3467	MIR3117
chr1	66732527	66732707	181	-1.4066	0.0284995	Exon (ENST00000683526.1/84251, exon 1 of 5)	839	SGIP1
chr1	66732823	66733102	280	-2.35437	0.000309769	Exon (ENST00000683526.1/84251, exon 1 of 5)	1135	SGIP1
chr1	66787719	66787953	235	-1.4689	0.0282333	Distal Intergenic	11564	DYNLT5
chr1	66924725	66925591	867	1.05227	2.84631e-05	Promoter	0	MIER1
chr1	66929963	66930858	896	1.3168	3.34174e-06	Promoter	0	MIER1
chr1	66954416	66954693	278	-1.23594	0.0423477	Intron (ENST00000355977.10/57708, intron 3 of 13)	-4218	MIER1
chr1	67013602	67013860	259	-1.95466	0.00184172	Intron (ENST00000235345.6/23169, intron 10 of 11)	40288	SLC35D1
chr1	67053349	67054531	1183	0.794479	0.00102682	Promoter	0	SLC35D1
chr1	67159034	67159633	600	-0.742055	0.0387599	Intron (ENST00000637002.1/149233, intron 1 of 10)	-6821	IL23R
chr1	67166204	67166545	342	-0.851597	0.0365021	Promoter	0	IL23R
chr1	67174710	67175102	393	-1.32294	0.026203	Intron (ENST00000637002.1/149233, intron 3 of 10)	6589	IL23R
chr1	67303981	67304414	434	-1.60406	0.00209364	Distal Intergenic	-2950	IL12RB2
chr1	67399984	67400494	511	-1.02668	0.024678	Distal Intergenic	20056	IL12RB2
chr1	67430299	67431173	875	1.22794	1.89726e-06	Promoter	0	SERBP1
chr1	67441765	67442146	382	-1.31068	0.0164771	Distal Intergenic	-11350	SERBP1
chr1	67684890	67685499	610	1.13322	5.04776e-06	Promoter	0	GADD45A
chr1	67685978	67686153	176	1.04938	0.012123	Exon (ENST00000370986.9/1647, exon 2 of 4)	302	GADD45A
chr1	67686359	67686901	543	0.989257	0.000887312	Exon (ENST00000370985.4/1647, exon 2 of 3)	683	GADD45A
chr1	68178876	68179205	330	-1.56205	0.00703269	Intron (ENST00000420587.5/100289178, intron 9 of 9)	-2499	WLS
chr1	68384421	68384725	305	-1.12493	0.0416211	Distal Intergenic	65229	RPE65
chr1	70066722	70067118	397	-1.80071	0.00106893	Intron (ENST00000651989.2/57554, intron 23 of 26)	-35500	LRRC7-AS1
chr1	70072193	70072668	476	-2.73672	4.35584e-05	Intron (ENST00000651989.2/57554, intron 23 of 26)	-35082	LRRC7
chr1	70169460	70169861	402	-1.8263	0.00189083	Intron (ENST00000370952.4/55631, intron 9 of 14)	35718	LRRC40
chr1	70205460	70205843	384	0.813989	0.00676891	Promoter	0	LRRC40
chr1	70221231	70221987	757	0.99318	0.000119624	Promoter	0	SRSF11
chr1	70353672	70355146	1475	0.571764	0.00411983	Promoter	0	ANKRD13C-DT
chr1	70410574	70411351	778	0.395546	0.0409936	Promoter	0	CTH
chr1	70438594	70438885	292	-1.61632	0.00172458	Exon (ENST00000411986.6/1491, exon 10 of 11)	3743	CTH
chr1	70504404	70504697	294	-1.06178	0.0182521	Distal Intergenic	69553	CTH
chr1	71080920	71081163	244	0.768221	0.011433	Promoter	0	ZRANB2
chr1	71365982	71366134	153	-1.66021	0.0325279	Intron (ENST00000654734.1/100852410, intron 3 of 6)	73704	NEGR1
chr1	71861087	71861385	299	-2.18251	0.000789228	Intron (ENST00000357731.10/257194, intron 2 of 6)	-24075	NEGR1-IT1
chr1	71967796	71968052	257	-1.39557	0.0263059	Intron (ENST00000357731.10/257194, intron 1 of 6)	-130784	NEGR1-IT1
chr1	72284636	72285250	615	-0.74805	0.0304234	Intron (ENST00000653965.1/105378797, intron 1 of 6)	1286	LOC105378797
chr1	74197642	74198575	934	0.478955	0.0232654	Promoter	0	FPGT-TNNI3K
chr1	74399341	74399616	276	-1.2316	0.0331943	Intron (ENST00000557284.7/100526835, intron 19 of 26)	30107	FPGT-TNNI3K
chr1	74463639	74463866	228	-1.50848	0.0174298	Intron (ENST00000557284.7/100526835, intron 23 of 26)	24574	FPGT-TNNI3K
chr1	74681422	74681646	225	-1.35446	0.0270283	Distal Intergenic	-7630	ERICH3
chr1	74755577	74755812	236	-1.72003	0.0179427	Intron (ENST00000457880.6/127253, intron 4 of 4)	4443	TYW3
chr1	74763799	74764324	526	-1.35783	0.000487932	Promoter	0	TYW3
chr1	75600875	75601109	235	-1.66027	0.0313264	Intron (ENST00000370859.8/204962, intron 1 of 23)	9975	SLC44A5
chr1	75614767	75615031	265	-0.999005	0.0284995	Distal Intergenic	-3653	SLC44A5
chr1	75724204	75725046	843	0.984952	4.32719e-05	Promoter	0	ACADM
chr1	76074460	76074989	530	0.80686	0.00109866	Promoter	0	ST6GALNAC3
chr1	76219359	76219940	582	-1.28303	0.0114264	Intron (ENST00000328299.4/256435, intron 1 of 4)	-93973	ST6GALNAC3
chr1	76288810	76289032	223	-1.3459	0.0219623	Intron (ENST00000328299.4/256435, intron 1 of 4)	-24881	ST6GALNAC3
chr1	76289724	76289879	156	-1.62807	0.012992	Intron (ENST00000328299.4/256435, intron 1 of 4)	-24034	ST6GALNAC3
chr1	76713542	76713936	395	-1.69796	0.00246276	Distal Intergenic	65331	LINC02567
chr1	77016192	77016302	111	1.44571	0.0322651	Intron (ENST00000318803.6/81849, intron 2 of 4)	20735	ST6GALNAC5
chr1	77044594	77044806	213	-2.289	0.000817097	Exon (ENST00000318803.6/81849, exon 3 of 5)	-15337	MIR7156
chr1	77219123	77219587	465	0.738876	0.0105367	Promoter	0	PIGK
chr1	77669007	77669373	367	-1.42859	0.0219865	Intron (ENST00000370801.8/26009, intron 1 of 14)	13270	ZZZ3
chr1	77682522	77682773	252	0.886508	0.00675546	Promoter	0	ZZZ3
chr1	77682878	77683707	830	1.49773	5.81832e-07	Promoter	0	ZZZ3
chr1	77759418	77760021	604	0.874057	0.000411	Promoter	0	USP33
chr1	77779472	77780092	621	0.781465	0.00612341	Promoter	0	MIGA1
chr1	77978778	77978933	156	1.17147	0.00489256	Promoter	139	FUBP1
chr1	77979003	77979618	616	1.09573	3.59167e-05	Promoter	0	DNAJB4
chr1	78145126	78145353	228	-0.956074	0.0485724	Distal Intergenic	-84246	MGC27382
chr1	78340135	78340340	206	-2.37113	0.00745796	Intron (ENST00000413519.1/149047, intron 3 of 5)	36251	PTGFR
chr1	78664823	78665120	298	-2.06024	0.000253959	Distal Intergenic	2088	IFI44
chr1	78692452	78692705	254	-1.31074	0.0176915	Distal Intergenic	29717	IFI44
chr1	78855261	78855625	365	-1.91016	0.005018	Distal Intergenic	62260	ADGRL4
chr1	79040386	79041109	724	-2.11073	6.56303e-06	Intron (ENST00000661030.1/64123, intron 3 of 16)	-12125	ADGRL4
chr1	79633549	79633755	207	-1.87668	0.00941018	Distal Intergenic	308541	LINC02792
chr1	81547925	81548191	267	-1.55132	0.0257819	Intron (ENST00000674378.1/23266, intron 3 of 5)	9511	LOC101927434
chr1	82880611	82880865	255	-1.6901	0.00515075	Distal Intergenic	-22318	LINC01362
chr1	83109736	83109979	244	-1.14797	0.0320131	Intron (ENST00000452901.5/103283057, intron 9 of 10)	-123528	LINC01361
chr1	83110226	83110465	240	-1.59805	0.0123791	Intron (ENST00000452901.5/103283057, intron 9 of 10)	-124018	LINC01361
chr1	83476541	83476789	249	-2.14366	0.00123892	Intron (ENST00000664539.1/101927542, intron 4 of 4)	30473	LINC01712
chr1	83515571	83515892	322	-1.5279	0.00558814	Distal Intergenic	69503	LINC01712
chr1	83632857	83633269	413	-1.04155	0.0340636	Intron (ENST00000417975.1/101927587, intron 2 of 2)	119246	LINC01725
chr1	83706498	83706847	350	-1.91403	0.00771958	Intron (ENST00000417975.1/101927587, intron 2 of 2)	45668	LINC01725
chr1	83849497	83849948	452	-1.71373	0.0016685	Exon (ENST00000701853.1/101927587, exon 2 of 4)	10598	LOC101927560
chr1	83860752	83861221	470	0.730818	0.0310586	Promoter	0	LOC101927560
chr1	84077672	84078524	853	0.739204	0.00203394	Promoter	0	PRKACB
chr1	84152591	84153156	566	-0.811934	0.0253815	Intron (ENST00000370689.6/5567, intron 1 of 9)	8269	PRKACB
chr1	84301505	84301670	166	-1.35412	0.0440542	Promoter	0	SAMD13
chr1	84479130	84479340	211	1.23212	0.00648785	Promoter	0	RPF1
chr1	84505820	84506934	1115	1.26019	3.37249e-06	Promoter	0	SPATA1
chr1	84573918	84574683	766	0.907296	0.000239804	Promoter	0	LOC105378819
chr1	84689869	84690928	1060	1.2843	2.24509e-06	Promoter	0	SSX2IP
chr1	84721191	84721545	355	-1.41855	0.00842865	Distal Intergenic	-30388	SSX2IP
chr1	84782552	84782764	213	0.96987	0.0483652	Distal Intergenic	83380	LPAR3
chr1	84944736	84944942	207	0.970189	0.0321162	Intron (ENST00000370608.8/255231, intron 7 of 13)	-14892	MCOLN2
chr1	84945033	84945514	482	0.686591	0.0206388	Intron (ENST00000370608.8/255231, intron 7 of 13)	-15189	MCOLN2
chr1	84999006	84999253	248	-1.04242	0.0439884	Promoter	0	DNAI3
chr1	85148871	85149226	356	-2.02414	0.000368345	Distal Intergenic	15077	MIR4423
chr1	85200554	85201541	988	1.16108	5.39818e-05	Promoter	0	SYDE2
chr1	85201562	85202165	604	1.11746	0.00131015	Promoter	0	SYDE2
chr1	85258990	85259886	897	0.947816	0.000305487	Promoter	0	C1orf52
chr1	85276107	85277080	974	0.996945	9.0325e-06	Promoter	0	BCL10-AS1
chr1	85289579	85289790	212	-1.18299	0.0314539	Intron (ENST00000654182.1/646626, intron 2 of 2)	12864	BCL10-AS1
chr1	85566874	85567270	397	-1.43457	0.0100464	Intron (ENST00000426972.8/23576, intron 1 of 6)	9588	LOC124904208
chr1	86395768	86396497	730	0.485669	0.0228192	Promoter	0	ODF2L
chr1	86704371	86705534	1164	0.955716	2.543e-05	Promoter	0	CLCA4-AS1
chr1	86750583	86750817	235	-1.66348	0.00524595	Distal Intergenic	16339	SH3GLB1
chr1	86774278	86774689	412	-0.796935	0.0456188	Distal Intergenic	40034	SH3GLB1
chr1	86914028	86914216	189	0.897721	0.022923	Promoter	0	SELENOF
chr1	86914273	86915104	832	1.12459	3.01607e-05	Promoter	0	SELENOF
chr1	86998841	86999073	233	-1.35093	0.0255716	Intron (ENST00000370550.10/9653, intron 1 of 6)	5832	LINC01140
chr1	87078215	87078650	436	-1.63507	0.000929846	Intron (ENST00000370550.10/9653, intron 2 of 6)	-51115	LINC01140
chr1	87224199	87224539	341	-1.75415	0.000562587	Intron (ENST00000640491.1/101927844, intron 2 of 3)	11494	LINC02801
chr1	87328237	87329038	802	0.663641	0.00278374	Promoter	0	LMO4
chr1	88327732	88327957	226	-1.89663	0.000896152	Intron (ENST00000645056.1/ENST00000645056.1, intron 3 of 5)	1126	LINC01773
chr1	88683895	88684437	543	1.21424	9.64739e-06	Promoter	0	PKN2
chr1	88684443	88684757	315	1.05866	0.00752343	Promoter	0	PKN2
chr1	88684816	88685143	328	0.705822	0.0473219	Promoter	0	PKN2-AS1
chr1	88744181	88744521	341	-1.34367	0.0150228	Intron (ENST00000316005.11/5586, intron 2 of 10)	-26934	PKN2
chr1	88773653	88773883	231	-1.57076	0.00647381	Intron (ENST00000316005.11/5586, intron 6 of 10)	2198	PKN2
chr1	88791296	88791540	245	-1.8888	0.006858	Intron (ENST00000316005.11/5586, intron 8 of 10)	19841	PKN2
chr1	88891251	88891974	724	1.44158	6.38589e-06	Promoter	0	GTF2B
chr1	88946888	88947219	332	-1.26856	0.0226403	Intron (ENST00000446900.6/56267, intron 11 of 13)	41136	KYAT3
chr1	88992309	88993245	937	1.53625	3.5683e-07	Promoter	0	RBMXL1
chr1	89126005	89126302	298	0.948548	0.0147658	Promoter	0	GBP2
chr1	89126632	89127821	1190	1.02535	3.33084e-05	Promoter	-518	GBP2
chr1	89171124	89171346	223	-2.05154	0.00814097	Intron (ENST00000294671.3/388646, intron 2 of 10)	4657	GBP7
chr1	89198741	89199126	386	0.801353	0.0444858	Promoter	0	GBP4
chr1	89465221	89465664	444	-0.9249	0.0327243	Intron (ENST00000671515.1/105378844, intron 5 of 5)	54902	GBP1P1
chr1	89524497	89525162	666	1.53891	7.83539e-07	Promoter	0	LRRC8B
chr1	89536884	89537237	354	-1.64733	0.00218556	Intron (ENST00000439853.6/23507, intron 1 of 6)	-11412	LOC105378844
chr1	89546619	89546800	182	-1.72293	0.0044184	Intron (ENST00000439853.6/23507, intron 1 of 6)	-21147	LOC105378844
chr1	89632606	89633625	1020	1.21498	8.11633e-06	Promoter	0	LRRC8C-DT
chr1	89675801	89675969	169	-1.6008	0.0300685	Intron (ENST00000429074.1/84230, intron 3 of 3)	42620	LRRC8C
chr1	89804736	89804922	187	1.2394	0.0328657	Intron (ENST00000370453.5/55144, intron 2 of 3)	15822	LOC101927975
chr1	89820644	89821698	1055	1.00218	0.000170944	Promoter	0	LRRC8D
chr1	89843247	89843555	309	1.01641	0.00231735	Promoter	0	LRRC8D
chr1	89843556	89843735	180	0.876289	0.0415521	Promoter	133	LRRC8D
chr1	89881368	89881715	348	-1.54195	0.00460886	Intron (ENST00000370453.5/55144, intron 3 of 3)	34788	LRRC8D
chr1	89994682	89995705	1024	1.16652	5.61398e-06	Promoter	0	ZNF326
chr1	90919908	90920220	313	-1.18897	0.045278	Intron (ENST00000370440.5/84146, intron 4 of 5)	-1517	ZNF644
chr1	91021242	91022468	1227	0.903434	2.58154e-05	Promoter	0	ZNF644
chr1	91124596	91124915	320	-1.52449	0.00223948	Distal Intergenic	-102324	ZNF644
chr1	91124965	91125376	412	-1.14368	0.0431066	Distal Intergenic	-102693	ZNF644
chr1	91500682	91500968	287	1.45911	0.000101564	Promoter	0	CDC7
chr1	91500991	91501587	597	1.58115	7.61381e-06	Promoter	0	CDC7
chr1	91752314	91752647	334	-1.15647	0.0106922	Intron (ENST00000533089.5/7049, intron 7 of 19)	13785	TGFBR3
chr1	91803757	91805105	1349	0.90517	0.000186666	Intron (ENST00000533089.5/7049, intron 1 of 19)	-37325	TGFBR3
chr1	91885766	91886068	303	1.33456	0.00263762	Promoter	0	TGFBR3
chr1	92030948	92031144	197	-1.3269	0.0380845	Intron (ENST00000370383.5/253152, intron 1 of 6)	963	EPHX4
chr1	92080159	92080866	708	0.806786	0.00312139	Promoter	0	BTBD8
chr1	92298503	92299138	636	0.942103	0.000191214	Promoter	0	GLMN
chr1	92314140	92314313	174	-1.36124	0.0358965	Intron (ENST00000610020.2/79871, intron 6 of 12)	15055	RPAP2
chr1	92315803	92316049	247	-1.00726	0.0380124	Intron (ENST00000610020.2/79871, intron 6 of 12)	16718	RPAP2
chr1	92478449	92478650	202	-1.64573	0.0061846	Exon (ENST00000294702.6/2672, exon 6 of 7)	1835	GFI1
chr1	92485826	92486251	426	1.16983	4.37855e-05	Promoter	0	GFI1
chr1	92486805	92487136	332	0.684636	0.0487352	Promoter	0	GFI1
chr1	92536983	92537317	335	0.855585	0.0105053	Intron (ENST00000706885.1/7813, intron 18 of 18)	-50058	GFI1
chr1	92538023	92538388	366	0.959175	0.00530183	Intron (ENST00000706885.1/7813, intron 18 of 18)	-51098	GFI1
chr1	92538702	92539102	401	0.881499	0.00775236	Intron (ENST00000706885.1/7813, intron 18 of 18)	-51777	GFI1
chr1	92567333	92567500	168	-2.30231	0.011486	Intron (ENST00000706885.1/7813, intron 17 of 18)	58434	EVI5
chr1	92567528	92567761	234	-2.04201	0.0021905	Intron (ENST00000706885.1/7813, intron 17 of 18)	58173	EVI5
chr1	92584444	92584742	299	0.856602	0.0282611	Intron (ENST00000706885.1/7813, intron 17 of 18)	41192	EVI5
chr1	92785033	92785548	516	0.980037	0.0120941	Promoter	0	EVI5
chr1	92831805	92832164	360	1.24218	3.96001e-05	Promoter	0	RPL5
chr1	92832188	92832542	355	1.31004	0.000109777	Promoter	79	RPL5
chr1	92960713	92961961	1249	1.47816	1.47295e-06	Promoter	0	DIPK1A
chr1	92962355	92962787	433	0.777473	0.0123095	Promoter	-833	DIPK1A
chr1	93078997	93079625	629	0.874089	0.00246641	Promoter	0	MTF2
chr1	93179582	93180987	1406	1.02526	1.78019e-05	Promoter	0	CCDC18
chr1	93218615	93218942	328	-0.956515	0.0393811	3' UTR	-2723	CCDC18
chr1	93345548	93346011	464	1.63209	3.10164e-06	Promoter	0	CCDC18-AS1
chr1	93346062	93346202	141	1.16447	0.0241529	Promoter	-37	CCDC18-AS1
chr1	93447884	93448364	481	0.961989	0.0254438	Promoter	0	FNBP1L
chr1	93692987	93693683	697	-0.738611	0.0275568	Intron (ENST00000370244.5/8412, intron 3 of 13)	-11150	BCAR3
chr1	93758960	93759196	237	-1.17469	0.0435271	Intron (ENST00000370244.5/8412, intron 2 of 13)	16248	BCAR3
chr1	93847033	93847385	353	1.34032	0.000185228	Promoter	0	BCAR3
chr1	93847407	93847699	293	1.25609	0.000138101	Promoter	-257	BCAR3
chr1	93878500	93878789	290	0.950569	0.0176114	Exon (ENST00000460191.1/30836, exon 1 of 3)	367	DNTTIP2
chr1	93878891	93879051	161	1.00779	0.0270665	Promoter	105	DNTTIP2
chr1	93879056	93879377	322	0.766978	0.0293523	Promoter	0	DNTTIP2
chr1	93908690	93909871	1182	1.766	4.00298e-07	Promoter	0	GCLM
chr1	94017522	94017824	303	-2.38358	8.54685e-05	Intron (ENST00000370225.4/24, intron 36 of 49)	3543	ABCA4
chr1	94037688	94038218	531	-1.31722	0.00680871	Intron (ENST00000370225.4/24, intron 24 of 49)	-12093	ABCA4
chr1	94383925	94384422	498	-1.30164	0.00184903	Intron (ENST00000656153.1/107985092, intron 6 of 6)	-33967	ABCD3
chr1	94417885	94418977	1093	1.22562	5.65531e-06	Promoter	0	ABCD3
chr1	94926951	94927439	489	0.941457	0.0305498	Promoter	0	CNN3
chr1	95072833	95073112	280	0.704317	0.0310094	Promoter	0	ALG14
chr1	95146673	95146954	282	-1.76871	0.00358089	Intron (ENST00000370203.9/148534, intron 2 of 6)	-4423	RWDD3
chr1	95233756	95234820	1065	0.718003	0.00195473	Promoter	0	RWDD3-DT
chr1	96721399	96722537	1139	0.70868	0.00176157	Promoter	0	PTBP2
chr1	97097503	97097750	248	-2.47516	0.00120742	Intron (ENST00000422980.1/100873932, intron 1 of 4)	1580	DPYD-AS1
chr1	97138368	97138593	226	-1.00492	0.0413938	Intron (ENST00000422980.1/100873932, intron 1 of 4)	42445	DPYD-AS1
chr1	97254812	97255131	320	-2.03918	0.0013755	Intron (ENST00000422980.1/100873932, intron 1 of 4)	-10315	DPYD-AS1
chr1	97277930	97278266	337	-1.45663	0.0160393	Intron (ENST00000422980.1/100873932, intron 2 of 4)	12484	DPYD-AS1
chr1	97525635	97525844	210	-1.72895	0.0079769	Intron (ENST00000370192.8/1806, intron 12 of 22)	195810	DPYD
chr1	97599412	97599810	399	-2.03747	0.000163731	Intron (ENST00000370192.8/1806, intron 8 of 22)	121844	DPYD
chr1	97791268	97791678	411	-1.34025	0.00586141	Intron (ENST00000370192.8/1806, intron 3 of 22)	-5243	DPYD-AS2
chr1	97920617	97921348	732	1.0342	8.2212e-05	Promoter	0	DPYD
chr1	97926395	97926610	216	-1.91524	0.00311805	Intron (ENST00000646851.1/124904227, intron 5 of 5)	-5346	DPYD
chr1	98053813	98054427	615	0.573642	0.0412023	Intron (ENST00000648602.1/ENST00000648602.1, intron 1 of 1)	-3942	MIR137HG
chr1	98813799	98814235	437	-1.5094	0.00244596	Distal Intergenic	151576	SNX7
chr1	98965401	98965663	263	-2.12032	0.000601265	Intron (ENST00000263177.5/163404, intron 1 of 5)	-38613	PLPPR5-AS1
chr1	99149149	99149416	268	-1.81439	0.00749674	Intron (ENST00000660510.1/100129620, intron 2 of 4)	78513	PLPPR5
chr1	99170610	99170834	225	-0.998879	0.0498509	Intron (ENST00000660510.1/100129620, intron 2 of 4)	57095	PLPPR5
chr1	99685761	99686004	244	-1.02311	0.023005	Exon (ENST00000496843.1/54873, exon 1 of 5)	2495	PALMD
chr1	99731392	99731655	264	-1.79219	0.012626	Intron (ENST00000646001.2/391059, intron 7 of 16)	-15733	FRRS1
chr1	99820568	99821073	506	-0.922686	0.0278797	Distal Intergenic	-29288	AGL
chr1	99849884	99850545	662	0.62449	0.0101809	Promoter	0	AGL
chr1	100037894	100038224	331	1.16326	0.000105641	Promoter	0	MFSD14A
chr1	100038265	100039242	978	0.536545	0.0115305	Promoter	170	MFSD14A
chr1	100132506	100133458	953	1.26829	9.60959e-06	Promoter	0	SASS6
chr1	100230764	100231142	379	-1.50032	0.00336813	5' UTR	18678	DBT
chr1	100249517	100249683	167	1.01994	0.031703	Promoter	137	DBT
chr1	100249729	100250092	364	0.831589	0.000742265	Promoter	0	DBT
chr1	100266035	100266661	627	1.12075	7.16016e-05	Promoter	0	RTCA-AS1
chr1	100299455	100299876	422	-1.12504	0.0347515	Distal Intergenic	18214	MIR553
chr1	100306975	100307285	311	-1.8173	0.00409178	Distal Intergenic	25734	MIR553
chr1	100308872	100309058	187	-3.97781	0.000107025	Distal Intergenic	27631	MIR553
chr1	100351242	100351516	275	0.779402	0.0141432	Promoter	-182	CDC14A
chr1	100351558	100351869	312	0.640392	0.0331212	Promoter	0	CDC14A
chr1	100351921	100352619	699	1.21388	6.12483e-06	Promoter	0	CDC14A
chr1	100895041	100895269	229	1.10046	0.00919725	Promoter	0	EXTL2
chr1	100895655	100895864	210	1.29994	0.00262849	Promoter	-212	SLC30A7
chr1	100895880	100896330	451	1.16015	1.69942e-05	Promoter	0	SLC30A7
chr1	101025703	101025959	257	1.02795	0.00649037	Promoter	0	DPH5-DT
chr1	101025987	101026161	175	1.05891	0.0212542	Promoter	0	DPH5
chr1	101052131	101052528	398	-1.36078	0.0111714	Intron (ENST00000451213.2/102606465, intron 1 of 4)	-11073	DPH5-DT
chr1	101167933	101168300	368	-1.19072	0.0454126	Distal Intergenic	17318	LOC101928334
chr1	101235480	101236004	525	0.76122	0.00686269	Exon (ENST00000432195.2/101928370, exon 2 of 2)	620	S1PR1-DT
chr1	101236081	101236515	435	1.10637	0.000919671	Promoter	109	S1PR1-DT
chr1	101238805	101239034	230	1.12811	0.00340144	5' UTR	470	S1PR1
chr1	101309654	101309881	228	0.974675	0.0250369	Distal Intergenic	-13456	LINC01307
chr1	101451475	101451737	263	-1.11584	0.0317666	Distal Intergenic	101426	LINC01307
chr1	101496164	101496581	418	-1.74239	0.00090573	Distal Intergenic	-142928	LINC01709
chr1	103162284	103162771	488	-1.23257	0.0104997	Distal Intergenic	-53412	COL11A1
chr1	103525412	103525807	396	1.65418	1.61096e-06	Promoter	0	RNPC3-DT
chr1	103525825	103526056	232	0.798546	0.0434931	Promoter	68	RNPC3
chr1	103529765	103530130	366	-1.05378	0.00526581	Intron (ENST00000524631.5/55599, intron 2 of 14)	4008	RNPC3
chr1	107056524	107057612	1089	0.499489	0.0235255	Promoter	0	PRMT6
chr1	107474863	107475236	374	-1.03636	0.0294801	Intron (ENST00000370073.6/22854, intron 7 of 7)	198413	VAV3
chr1	107871305	107871510	206	-1.41308	0.0305066	Intron (ENST00000370056.9/10451, intron 2 of 26)	-25713	MIR7852
chr1	107965007	107965289	283	1.20138	0.00477632	Promoter	0	VAV3
chr1	108080524	108080706	183	1.27773	0.0207514	Distal Intergenic	8153	LINC02785
chr1	108200084	108200719	636	0.862028	0.00413714	Promoter	0	SLC25A24
chr1	108504385	108504810	426	-1.44978	0.00222645	Distal Intergenic	54042	NBPF6
chr1	108504882	108505185	304	-1.61402	0.00291209	Distal Intergenic	54539	NBPF6
chr1	108559804	108560410	607	1.34521	8.37391e-06	Promoter	0	EEIG2
chr1	108590922	108591350	429	-0.939736	0.0392015	Intron (ENST00000405454.1/284611, intron 1 of 10)	30822	EEIG2
chr1	108660823	108661614	792	1.34311	3.30651e-05	Promoter	0	LOC105378890
chr1	108692117	108692659	543	1.33913	7.38479e-06	Promoter	0	PRPF38B
chr1	108692683	108692929	247	0.976937	0.0105654	5' UTR	342	PRPF38B
chr1	108692948	108693128	181	0.861945	0.0449455	Intron (ENST00000370025.9/55119, intron 1 of 5)	607	PRPF38B
chr1	108693223	108693400	178	1.05922	0.0195523	Intron (ENST00000370025.9/55119, intron 1 of 5)	882	PRPF38B
chr1	108746382	108747244	863	1.35137	3.58332e-06	Promoter	0	STXBP3
chr1	108747350	108747538	189	0.953015	0.0345959	Intron (ENST00000483586.5/6814, intron 1 of 3)	668	STXBP3
chr1	108876782	108877455	674	0.801181	0.00324232	Promoter	0	GPSM2
chr1	108956819	108957131	313	1.01744	0.0391751	Intron (ENST00000357393.6/254268, intron 1 of 5)	-2411	CLCC1
chr1	108963052	108963612	561	1.34689	8.16397e-06	Promoter	0	CLCC1
chr1	109041723	109042454	732	1.09123	3.43914e-05	Promoter	0	WDR47
chr1	109075880	109076199	320	0.912245	0.00619782	Promoter	0	TAF13
chr1	109090524	109091073	550	0.792287	0.00415985	Promoter	0	TMEM167B
chr1	109099832	109100763	932	1.36626	4.9866e-06	Promoter	0	SCARNA2
chr1	109113766	109114228	463	0.993482	0.0149072	Promoter	0	CFAP276
chr1	109213554	109214024	471	1.58604	7.31846e-06	Promoter	0	SARS1
chr1	109214258	109214459	202	1.53726	0.000325436	Intron (ENST00000234677.7/6301, intron 1 of 10)	276	SARS1
chr1	109283063	109283610	548	1.38672	3.25147e-05	Promoter	0	PSRC1
chr1	109425953	109426932	980	1.17772	4.9841e-06	Promoter	0	PSMA5
chr1	109483676	109484342	667	1.39977	2.11226e-05	Promoter	0	ATXN7L2
chr1	109493885	109494418	534	1.20186	5.27088e-05	Promoter	0	CYB561D1
chr1	109509652	109509871	220	1.97116	0.000240615	Promoter	0	AMIGO1
chr1	109532342	109532572	231	1.38211	0.00211688	Distal Intergenic	-7300	GPR61
chr1	109548401	109548756	356	1.16953	0.000123677	Promoter	0	GNAI3
chr1	109548849	109549097	249	0.866093	0.0425837	Intron (ENST00000369851.7/2773, intron 1 of 8)	234	GNAI3
chr1	109619552	109619902	351	1.0744	0.00384757	Promoter	0	AMPD2
chr1	109740038	109740687	650	1.2384	0.000198699	Promoter	0	GSTM3
chr1	109984475	109985102	628	1.34769	5.94983e-06	Promoter	0	AHCYL1
chr1	110034363	110034787	425	1.18631	0.000606477	Promoter	0	LOC105378895
chr1	110034792	110035171	380	1.61099	0.000184325	Promoter	160	STRIP1
chr1	110209954	110210672	719	1.28241	7.91007e-05	Promoter	0	KCNC4-DT
chr1	110235819	110236193	375	-1.03818	0.0256813	3' UTR	11989	KCNC4
chr1	110236305	110236650	346	-0.930558	0.0269187	3' UTR	12475	KCNC4
chr1	110338239	110339530	1292	1.42851	3.05768e-07	Promoter	0	RBM15-AS1
chr1	110370907	110371156	250	-1.88345	0.00227275	Exon (ENST00000609909.1/ENST00000609909.1, exon 1 of 1)	8027	SLC16A4
chr1	110387149	110387543	395	-1.70884	0.00623141	Intron (ENST00000626572.2/ENST00000626572.2, intron 2 of 2)	3479	SLC16A4
chr1	110407207	110407910	704	1.2861	0.000202951	Promoter	0	LAMTOR5-AS1
chr1	110477183	110477411	229	-1.58281	0.0207998	Intron (ENST00000640695.1/643160, intron 2 of 7)	-3341	CYMP
chr1	110496095	110496274	180	1.16585	0.0346244	Distal Intergenic	-5837	CYMP-AS1
chr1	110555357	110555573	217	1.24833	0.0122104	Intron (ENST00000640680.1/3737, intron 3 of 8)	-36182	KCNA10
chr1	110619401	110619679	279	1.22805	0.00366743	Intron (ENST00000369770.7/3737, intron 1 of 4)	-11376	KCNA2
chr1	110672076	110672306	231	0.921706	0.027165	3' UTR	2624	KCNA3
chr1	110783392	110783594	203	1.33552	0.00917666	Distal Intergenic	-87594	CD53
chr1	110879996	110880368	373	0.846392	0.00695129	Promoter	0	CD53
chr1	110963694	110964380	687	0.919739	7.17986e-05	Promoter	0	LRIF1
chr1	111139618	111140559	942	1.46519	4.76722e-06	Promoter	0	CEPT1
chr1	111200607	111200766	160	0.980115	0.0464864	Promoter	0	DENND2D
chr1	111203668	111204192	525	1.86319	2.7551e-06	Promoter	110	DENND2D
chr1	111448765	111449115	351	1.29949	0.00211622	Promoter	0	ATP5PB
chr1	111449131	111449731	601	1.49093	6.81303e-06	Promoter	0	ATP5PB
chr1	111507367	111508163	797	0.850796	0.00361789	Intron (ENST00000369717.8/57413, intron 1 of 5)	-3734	TMIGD3
chr1	111508259	111508523	265	1.01676	0.00996616	Intron (ENST00000369717.8/57413, intron 1 of 5)	-4626	TMIGD3
chr1	111592732	111593254	523	0.984277	0.00414225	Intron (ENST00000356415.5/5906, intron 1 of 7)	15064	LINC01160
chr1	111619578	111620073	496	1.93426	6.7702e-07	Promoter	0	RAP1A
chr1	111739046	111739730	685	1.19869	7.11162e-05	Promoter	0	INKA2-AS1
chr1	111755407	111756380	974	1.21811	5.12937e-06	Promoter	0	LOC101928718
chr1	112395888	112396304	417	1.38712	0.000130159	Promoter	0	CTTNBP2NL
chr1	112396331	112396483	153	0.857328	0.0473148	Promoter	-36	CTTNBP2NL
chr1	112619607	112619936	330	0.943402	0.00223128	Promoter	0	ST7L
chr1	112619960	112620141	182	0.91697	0.0386228	Promoter	128	CAPZA1
chr1	112667017	112667222	206	-1.38805	0.0380255	Promoter	97	CAPZA1
chr1	112674508	112674961	454	0.94371	0.0287507	Promoter	0	MOV10
chr1	112707046	112707290	245	1.16988	0.00289816	Promoter	0	RHOC
chr1	112707342	112707547	206	1.03428	0.0108222	Promoter	0	RHOC
chr1	112715189	112715862	674	1.02272	0.000137557	Promoter	0	PPM1J
chr1	112716356	112716539	184	1.11898	0.0100744	Exon (ENST00000566195.1/ENST00000566195.1, exon 1 of 1)	-1024	PPM1J
chr1	112955301	112956529	1229	1.41445	8.09005e-07	Promoter	0	SLC16A1-AS1
chr1	112957450	112957773	324	-1.07986	0.0113914	Promoter	0	SLC16A1
chr1	113072640	113073511	872	0.785937	0.000953733	Promoter	0	LRIG2-DT
chr1	113369684	113370024	341	-1.58834	0.020006	Distal Intergenic	-20491	MAGI3
chr1	113389943	113390604	662	0.93025	0.000109065	Promoter	0	MAGI3
chr1	113758889	113759276	388	1.34553	0.00109513	Promoter	0	PHTF1
chr1	113759356	113760024	669	1.31459	0.00012988	Promoter	0	PHTF1
chr1	113802460	113802687	228	-1.37686	0.0279648	Intron (ENST00000261441.9/54665, intron 1 of 6)	9602	RSBN1
chr1	113811781	113812712	932	1.33563	1.88808e-06	Promoter	0	AP4B1-AS1
chr1	113904549	113905429	881	1.35599	1.17463e-06	Promoter	0	AP4B1
chr1	113929400	113930563	1164	1.22186	7.45081e-06	Promoter	0	HIPK1-AS1
chr1	114165152	114165502	351	-1.28047	0.0129324	Distal Intergenic	-11272	SYT6
chr1	114468757	114468993	237	-1.3768	0.0250405	Exon (ENST00000457635.2/ENST00000457635.2, exon 1 of 1)	-5521	TRIM33
chr1	114510833	114511584	752	1.75119	7.91256e-07	Promoter	0	TRIM33
chr1	114581309	114581924	616	0.700087	0.00691698	Promoter	0	BCAS2
chr1	114669753	114670682	930	1.00231	6.16299e-05	Promoter	0	DENND2C
chr1	114716684	114716964	281	0.89782	0.0152442	Promoter	0	NRAS
chr1	114746851	114747036	186	-1.63618	0.0117873	Promoter	0	CSDE1
chr1	114757207	114757814	608	1.13883	0.000333387	Promoter	119	CSDE1
chr1	114757884	114758249	366	1.39978	0.000295008	Promoter	0	CSDE1
chr1	114780382	114780881	500	0.93391	0.000797111	Promoter	0	SIKE1
chr1	116138889	116139362	474	1.09381	0.00311805	Distal Intergenic	15016	MAB21L3
chr1	116152015	116152504	490	0.901876	0.00894839	Distal Intergenic	28142	MAB21L3
chr1	116257495	116257825	331	-1.15972	0.0157835	Distal Intergenic	-20781	LOC124904669
chr1	116373011	116373461	451	1.619	1.32481e-06	Promoter	0	ATP1A1
chr1	116570342	116571238	897	1.13721	3.0841e-05	Promoter	0	CD58
chr1	116597521	116597673	153	-2.06904	0.0132658	Intron (ENST00000369483.5/3321, intron 8 of 11)	-26482	CD58
chr1	116737388	116738066	679	0.961391	0.00125114	Distal Intergenic	-16364	CD2
chr1	116738695	116739106	412	0.878697	0.0114825	Distal Intergenic	-15324	CD2
chr1	116764549	116764913	365	1.00937	0.00362581	Exon (ENST00000369478.4/914, exon 4 of 5)	10082	CD2
chr1	116769491	116769945	455	0.857374	0.00643718	Downstream (<=300bp)	15024	CD2
chr1	116817671	116817916	246	1.33179	0.00682484	Distal Intergenic	63204	CD2
chr1	116931274	116931517	244	-2.17633	0.000734266	Intron (ENST00000393203.3/5738, intron 1 of 8)	21358	PTGFRN
chr1	116987308	116987472	165	1.06627	0.0293832	3' UTR	-14278	CD101
chr1	117059641	117060435	795	1.02164	1.66015e-05	Promoter	0	TTF2
chr1	117070160	117070389	230	-1.7516	0.0128914	Intron (ENST00000369466.9/8458, intron 3 of 22)	-4906	TTF2
chr1	117077277	117077751	475	-0.933169	0.0117806	Intron (ENST00000369466.9/8458, intron 7 of 22)	1982	TTF2
chr1	117093056	117093426	371	-1.39926	0.00854754	Intron (ENST00000369466.9/8458, intron 18 of 22)	269	TTF2
chr1	117121688	117122359	672	1.45019	5.06649e-06	Promoter	0	TRIM45
chr1	117361882	117362040	159	-1.68801	0.0141232	Distal Intergenic	-5409	MAN1A2
chr1	117366686	117367559	874	1.8424	4.79573e-07	Promoter	0	MAN1A2
chr1	117605704	117606686	983	1.53119	1.60549e-06	Promoter	0	TENT5C-DT
chr1	117929138	117930123	986	0.59681	0.00523643	Promoter	0	WDR3
chr1	119140171	119140501	331	0.717938	0.00531617	Promoter	0	WARS2-AS1
chr1	119140520	119140847	328	1.14037	7.87653e-05	Promoter	0	WARS2-AS1
chr1	119347886	119348271	386	-1.3031	0.00412858	Intron (ENST00000457683.1/105378934, intron 2 of 3)	19634	LINC01780
chr1	119786472	119786855	384	-1.03219	0.041003	Distal Intergenic	-17567	HMGCS2
chr1	119953431	119953619	189	-1.95788	0.00773345	3' UTR	-15968	NOTCH2
chr1	120068799	120068945	147	1.11857	0.0420105	Intron (ENST00000256646.7/4853, intron 1 of 33)	418	NOTCH2
chr1	120069201	120069896	696	1.39454	1.0686e-05	Promoter	0	NOTCH2
chr1	120176216	120176687	472	1.19185	0.000753842	Promoter	0	SEC22B
chr1	120257170	120257307	138	-2.2022	0.0139576	Intron (ENST00000612320.1/ENST00000612320.1, intron 3 of 5)	-80650	SEC22B
chr1	120340530	120341176	647	1.18169	0.000134154	Exon (ENST00000616141.4/ENST00000616141.4, exon 2 of 3)	-13811	LOC124904631
chr1	120354611	120354820	210	1.25975	0.00526171	Promoter	-167	LOC124904631
chr1	120388892	120389132	241	1.35012	0.00187414	Distal Intergenic	-25903	NBPF8
chr1	120414647	120415120	474	0.973411	0.0083246	Promoter	0	NBPF8
chr1	120415155	120415480	326	1.13786	0.0143404	Promoter	120	NBPF8
chr1	120534715	120535005	291	1.07809	0.0174398	Intron (ENST00000612480.2/100996724, intron 19 of 41)	1334	PDE4DIPP2
chr1	120535079	120535315	237	1.19356	0.0156793	Intron (ENST00000612480.2/100996724, intron 19 of 41)	1024	PDE4DIPP2
chr1	120544539	120544749	211	1.11414	0.0322083	Intron (ENST00000612480.2/100996724, intron 12 of 41)	3608	PDE4DIPP2
chr1	120558278	120559121	844	1.35381	5.1799e-06	Intron (ENST00000612480.2/100996724, intron 7 of 41)	-9921	PDE4DIPP2
chr1	120723662	120724059	398	1.5474	2.66966e-05	Promoter	0	NBPF26
chr1	120724067	120724321	255	1.52715	0.00107028	Promoter	118	NBPF26
chr1	120844557	120844906	350	1.11513	0.00487342	Distal Intergenic	6079	RNVU1-19
chr1	120850329	120851097	769	1.03916	0.0013767	Promoter	0	RNVU1-19
chr1	120851109	120851411	303	1.04997	0.00386476	Promoter	-124	RNVU1-19
chr1	120914021	120914696	676	1.17959	9.72081e-05	Promoter	0	LOC100996720
chr1	120942135	120942997	863	0.624891	0.0203839	Promoter	0	RNVU1-4
chr1	121076547	121077045	499	-1.37821	0.00346901	Distal Intergenic	-10253	FCGR1BP
chr1	121086205	121086612	408	-2.01045	0.0014819	Promoter	-686	FCGR1BP
chr1	121097152	121097381	230	1.06104	0.00856597	Exon (ENST00000369384.10/2210, exon 5 of 5)	274	LOC100996318
chr1	121097547	121097961	415	1.28585	0.000375552	Promoter	0	LOC100996318
chr1	121184231	121185111	881	1.25454	7.75455e-07	Promoter	0	SRGAP2C
chr1	121185452	121185642	191	1.46255	0.00164042	Promoter	0	FAM72B
chr1	121263746	121264226	481	0.853564	0.0268203	Intron (ENST00000367123.8/653464, intron 2 of 9)	76644	SRGAP2C
chr1	121338007	121338313	307	-0.950403	0.0237678	Intron (ENST00000367123.8/653464, intron 4 of 9)	-58441	LINC02798
chr1	121519018	121519246	229	1.35055	0.00503723	Promoter	0	EMBP1
chr1	121519249	121519796	548	1.06889	0.000503296	Promoter	0	EMBP1
chr1	143728869	143729659	791	0.775449	0.00870933	Promoter	0	RNVU1-18
chr1	143729717	143730037	321	0.908473	0.00917144	Promoter	-147	RNVU1-18
chr1	143864077	143864483	407	-1.62992	0.00249717	Distal Intergenic	-10310	FCGR1CP
chr1	143873726	143874048	323	-1.54593	0.026332	Promoter	-745	FCGR1CP
chr1	143884567	143884797	231	1.1997	0.00552868	Exon (ENST00000415338.1/338391, exon 1 of 2)	279	H2BP2
chr1	143884851	143885287	437	1.20975	0.00172769	Promoter	0	H2BP2
chr1	143971925	143972760	836	1.3241	4.60127e-07	Promoter	0	SRGAP2D
chr1	144103475	144103804	330	2.07253	4.97681e-06	Distal Intergenic	128388	SRGAP2D
chr1	144103961	144104712	752	2.2507	8.21312e-07	Distal Intergenic	128874	SRGAP2D
chr1	144412100	144413210	1111	0.823128	0.00112485	Promoter	0	RNVU1-15
chr1	144418702	144419059	358	1.3759	0.00103446	Exon (ENST00000432512.1/ENST00000432512.1, exon 1 of 1)	6126	RNVU1-15
chr1	144419119	144419384	266	1.06799	0.0234958	Exon (ENST00000432512.1/ENST00000432512.1, exon 1 of 1)	6543	RNVU1-15
chr1	144461198	144461517	320	1.1143	0.0128453	Promoter	41	NBPF15
chr1	144461522	144461828	307	0.81704	0.0289411	Promoter	0	NBPF15
chr1	144490214	144490550	337	1.85552	0.0001448	Distal Intergenic	-28538	NBPF15
chr1	144523620	144524433	814	0.681126	0.0201285	Promoter	0	LOC124904624
chr1	144546068	144546996	929	0.697638	0.00179014	Exon (ENST00000703054.1/ENST00000703054.1, exon 1 of 1)	4947	RNVU1-2A
chr1	144551539	144552357	819	0.905959	0.00120742	Promoter	0	RNVU1-2A
chr1	144560195	144560930	736	0.815873	0.00322671	Promoter	0	LOC124904616
chr1	144560978	144561263	286	0.99309	0.00374884	Promoter	-149	LOC124904616
chr1	144567356	144567734	379	1.21739	0.00456957	Distal Intergenic	-6527	LOC124904616
chr1	145094716	145095226	511	1.48307	2.59572e-05	Promoter	0	SRGAP2B
chr1	145095227	145096090	864	1.31523	5.80119e-07	Promoter	0	SRGAP2B
chr1	145214455	145215098	644	1.38831	1.45522e-05	Promoter	0	LOC100996740
chr1	145215110	145215564	455	1.52653	2.89005e-05	Promoter	162	LINC01145
chr1	145232858	145233036	179	1.23202	0.0229142	Exon (ENST00000433527.1/ENST00000433527.1, exon 1 of 1)	9138	PPIAL4D
chr1	145280624	145281001	378	1.22408	0.000169893	Promoter	-115	RNVU1-14
chr1	145281007	145281772	766	0.927125	0.00216023	Promoter	0	RNVU1-14
chr1	145287241	145287606	366	1.41635	0.00110029	Intron (ENST00000427732.1/ENST00000427732.1, intron 1 of 1)	6125	RNVU1-14
chr1	145425287	145425485	199	1.8347	0.000853719	Promoter	118	NBPF20
chr1	145425503	145425758	256	1.90843	9.14008e-05	Promoter	0	NBPF20
chr1	145607770	145608127	358	1.22616	0.000162875	Promoter	0	NBPF25P
chr1	145608148	145608645	498	1.02089	0.0115305	Promoter	0	GPR89A
chr1	145823774	145824312	539	1.87188	1.03331e-05	Promoter	0	POLR3C
chr1	145828387	145828738	352	-1.47428	0.010486	Intron (ENST00000698751.1/10623, intron 4 of 14)	1624	POLR3C
chr1	145845503	145845724	222	1.03497	0.0211325	Promoter	0	NUDT17
chr1	145858670	145859459	790	1.33059	2.04998e-05	Promoter	0	PIAS3
chr1	145859521	145859642	122	1.14358	0.0290795	Promoter	103	PIAS3
chr1	145859743	145859977	235	1.32367	0.000731135	Promoter	0	PIAS3
chr1	145886055	145886254	200	1.19255	0.0106584	Promoter	-189	ANKRD35
chr1	145918610	145919096	487	1.18429	0.000739008	Promoter	0	GNRHR2
chr1	145927127	145927293	167	1.0485	0.0177596	Promoter	0	LIX1L-AS1
chr1	145927346	145927708	363	1.14461	0.000198279	Promoter	0	LIX1L-AS1
chr1	145957428	145958262	835	1.14267	1.93744e-05	Promoter	0	LIX1L
chr1	145964333	145964932	600	1.08758	0.000387455	Promoter	0	ANKRD34A
chr1	145979435	145980011	577	0.763409	0.0139338	Distal Intergenic	14205	TXNIP
chr1	145996530	145996861	332	1.59869	1.35149e-05	Promoter	0	TXNIP
chr1	146037711	146037867	157	1.04379	0.0208325	Promoter	-965	HJV
chr1	146037906	146038319	414	0.956876	0.00492044	Distal Intergenic	-1160	HJV
chr1	146228402	146228655	254	0.993785	0.0204445	Promoter	0	NOTCH2NLA
chr1	146228703	146229261	559	1.46001	4.92647e-06	Promoter	0	NBPF10
chr1	146297748	146298331	584	1.60757	0.000159882	Promoter	0	NUDT4P2
chr1	146369544	146369960	417	1.35766	0.000616491	Intron (ENST00000643391.1/112268274, intron 2 of 4)	-6847	LOC124904613
chr1	146369961	146370177	217	1.35586	0.00492459	Intron (ENST00000643391.1/112268274, intron 2 of 4)	-6630	LOC124904613
chr1	146376359	146377499	1141	1.14758	2.0191e-05	Promoter	0	LOC124904613
chr1	146386981	146387907	927	0.946391	0.000194915	Promoter	0	LOC100996756
chr1	146443635	146444047	413	1.7328	5.26042e-05	Distal Intergenic	-28519	HYDIN2
chr1	146472354	146472669	316	0.93501	0.0189209	Promoter	0	HYDIN2
chr1	146938203	146939173	971	1.06746	0.000143034	Promoter	0	NBPF12
chr1	147084357	147085124	768	0.567834	0.0460207	Promoter	0	RNVU1-8
chr1	147172115	147172989	875	1.15779	2.2244e-05	Promoter	0	PRKAB2
chr1	147242447	147243270	824	1.20088	9.74387e-06	Promoter	0	FMO5
chr1	147292105	147292369	265	-2.39252	0.00175566	Intron (ENST00000650785.1/9557, intron 19 of 21)	21110	CHD1L
chr1	147495063	147495268	206	0.970751	0.041742	Intron (ENST00000619867.4/100289211, intron 3 of 5)	22607	LINC00624
chr1	147599493	147600406	914	1.43509	9.73921e-07	Promoter	0	BCL9
chr1	147670437	147670741	305	1.0037	0.00418782	Promoter	0	ACP6
chr1	147928172	147928842	671	1.15403	0.000164166	Promoter	0	GPR89B
chr1	148038131	148039272	1142	0.554072	0.0249	Promoter	0	RNVU1-7
chr1	148078969	148079207	239	1.19462	0.0113025	Distal Intergenic	-1391	PDE4DIPP1
chr1	148151951	148152428	478	1.34549	6.66048e-05	Promoter	0	NBPF11
chr1	148371547	148371753	207	1.01274	0.0366546	Intron (ENST00000638958.1/105371225, intron 1 of 6)	-9014	RNVU1-1
chr1	148388524	148389083	560	0.801092	0.00925095	Promoter	0	LOC105371225
chr1	148402268	148402764	497	0.966206	0.00476269	Promoter	0	PDE4DIPP6
chr1	148458409	148459044	636	1.47576	5.36452e-06	Exon (ENST00000638752.1/ENST00000638752.1, exon 1 of 1)	645	LINC01138
chr1	148459094	148459577	484	1.53883	0.000122279	Promoter	112	LINC01138
chr1	148459816	148460027	212	1.54005	0.00115863	Promoter	0	LOC105371225
chr1	148460031	148460294	264	1.54547	0.000588829	Promoter	0	LINC01138
chr1	148522163	148522462	300	1.4201	0.000117535	Promoter	-139	LOC124904621
chr1	148522468	148523262	795	1.05592	0.000278967	Promoter	0	LOC124904621
chr1	148528700	148529078	379	1.07969	0.00606665	Distal Intergenic	6099	LOC124904621
chr1	148529110	148529405	296	1.06779	0.0210937	Distal Intergenic	6509	LOC124904621
chr1	148654926	148655383	458	-0.892788	0.0490722	Intron (ENST00000606877.2/100996763, intron 1 of 7)	24359	NOTCH2NLB
chr1	148655414	148655550	137	-1.31895	0.0441982	Intron (ENST00000606877.2/100996763, intron 1 of 7)	24192	NOTCH2NLB
chr1	148679675	148680184	510	1.47912	0.000121011	Promoter	0	NOTCH2NLB
chr1	148748545	148749137	593	1.67164	0.000163178	Promoter	0	NUDT4B
chr1	148951742	148952688	947	1.34606	2.48462e-06	Promoter	0	PDE4DIP
chr1	148975889	148976225	337	1.07986	0.0259306	Intron (ENST00000695768.1/9659, intron 19 of 44)	-3535	PDE4DIP
chr1	149102664	149102864	201	0.982973	0.0468058	5' UTR	675	NBPF9
chr1	149103463	149103707	245	1.15302	0.00494208	Promoter	0	NBPF9
chr1	149129105	149129538	434	1.76454	4.29336e-05	Distal Intergenic	-7239	LOC101929790
chr1	149163120	149163355	236	1.27724	0.00516162	Distal Intergenic	-41254	LOC101929790
chr1	149176273	149176774	502	1.39684	0.000221873	Exon (ENST00000664903.1/ENST00000664903.1, exon 1 of 3)	-54407	LOC101929790
chr1	149176796	149177118	323	1.58676	2.32457e-05	Exon (ENST00000684813.2/ENST00000684813.2, exon 1 of 1)	-54930	LOC101929790
chr1	149390155	149390895	741	1.5828	3.88812e-06	Promoter	0	NOTCH2NLC
chr1	149391089	149391240	152	1.2058	0.0165028	Intron (ENST00000650865.2/100996717, intron 1 of 4)	456	NOTCH2NLC
chr1	149415331	149415762	432	-0.842075	0.0478946	Intron (ENST00000650865.2/100996717, intron 1 of 4)	8955	NOTCH2NLC
chr1	149558699	149559056	358	1.20473	0.0020956	Distal Intergenic	-24792	PPIAL4C
chr1	149607598	149608781	1184	1.45838	1.30808e-06	Promoter	131	LINC00869
chr1	149636293	149637198	906	0.684208	0.00433607	Promoter	0	LOC124904627
chr1	149771893	149772407	515	-1.33155	0.00304834	Distal Intergenic	-10264	FCGR1A
chr1	149781563	149781906	344	-1.39859	0.0280698	Promoter	-765	FCGR1A
chr1	149792537	149792737	201	1.14258	0.00966674	Exon (ENST00000428289.1/124904411, exon 1 of 2)	283	LOC124904411
chr1	149792784	149793182	399	1.58104	0.000111187	Promoter	0	LOC124904411
chr1	149811973	149812693	721	1.47035	4.78661e-06	Promoter	0	H2BC18
chr1	149813254	149813790	537	1.24555	0.000710833	Promoter	0	H3C13
chr1	149832260	149833108	849	1.47726	5.00072e-06	Promoter	0	H4C14
chr1	149841246	149841426	181	1.6996	6.01137e-05	Promoter	-38	H3C14
chr1	149841446	149842170	725	1.36249	2.60562e-06	Promoter	-238	H3C14
chr1	149842278	149843045	768	1.61453	3.80858e-07	Promoter	0	H2AC18
chr1	149850753	149851555	803	1.63056	3.80681e-07	Promoter	0	H2BC20P
chr1	149851916	149852836	921	1.47859	8.28443e-07	Promoter	0	H3C15
chr1	149860778	149861511	734	1.57261	1.11588e-06	Promoter	0	H4C15
chr1	149886290	149887293	1004	1.37224	9.45477e-07	Promoter	0	H2AC20
chr1	149887694	149887946	253	0.985768	0.010854	Promoter	0	BOLA1
chr1	149887949	149888650	702	0.864697	0.000672942	Promoter	0	H2AC21
chr1	149899437	149899676	240	0.938654	0.0225568	Promoter	0	BOLA1
chr1	149899752	149900070	319	0.894921	0.0424637	Promoter	126	BOLA1
chr1	149927506	149928018	513	1.27105	7.00928e-05	Promoter	0	SF3B4
chr1	150010434	150010927	494	1.63175	2.55426e-05	Promoter	0	OTUD7B
chr1	150067499	150067885	387	1	0.00981453	Promoter	0	VPS45
chr1	150149657	150150128	472	2.02223	3.1951e-05	Promoter	0	PLEKHO1
chr1	150213531	150213843	313	1.56748	0.000101189	Distal Intergenic	12887	ANP32E
chr1	150234513	150235082	570	1.42055	1.26794e-05	Promoter	0	ANP32E
chr1	150235927	150236408	482	1.25404	1.31913e-05	Promoter	0	ANP32E
chr1	150268777	150269417	641	1.45809	2.27313e-05	Promoter	0	APH1A
chr1	150282261	150282588	328	1.71772	9.29221e-05	Promoter	0	CIART
chr1	150293695	150293960	266	0.922253	0.0206084	Promoter	0	MRPS21
chr1	150321334	150321673	340	1.54095	6.0001e-05	Promoter	0	PRPF3
chr1	150363606	150363797	192	1.47698	0.000925152	Promoter	-350	RPRD2
chr1	150363834	150364254	421	1.77714	4.3044e-07	Promoter	0	RPRD2
chr1	150364474	150364796	323	1.44818	0.0010478	Promoter	0	RPRD2
chr1	150487146	150487648	503	0.976818	0.00195458	Promoter	0	TARS2
chr1	150515527	150516020	494	1.54561	2.64639e-06	Promoter	0	FALEC
chr1	150561010	150561235	226	0.770269	0.0351953	Exon (ENST00000615012.1/ENST00000615012.1, exon 1 of 1)	2756	ADAMTSL4
chr1	150561318	150561653	336	1.00762	0.00441064	Exon (ENST00000689641.2/ENST00000689641.2, exon 1 of 1)	3064	ADAMTSL4
chr1	150562069	150562330	262	0.997128	0.0052062	Exon (ENST00000689641.2/ENST00000689641.2, exon 1 of 1)	3815	ADAMTSL4
chr1	150562800	150563106	307	0.766413	0.0374835	3' UTR	4546	ADAMTSL4
chr1	150567358	150567526	169	0.975468	0.0353355	Intron (ENST00000617352.1/574406, intron 2 of 3)	7026	ADAMTSL4-AS1
chr1	150579119	150579983	865	1.75104	4.3044e-07	Promoter	0	MCL1
chr1	150629023	150629912	890	1.11272	6.6438e-06	Promoter	0	LOC112268239
chr1	150696971	150697547	577	1.00291	0.000276036	Promoter	0	GOLPH3L
chr1	150708719	150708902	184	-1.45849	0.0483359	Exon (ENST00000368995.8/84072, exon 6 of 13)	-1896	HORMAD1
chr1	150876181	150877072	892	1.74324	2.73805e-07	Promoter	0	ARNT
chr1	150926103	150926459	357	1.7016	7.94788e-06	Promoter	0	SETDB1
chr1	150974608	150974945	338	1.42984	0.000556609	Promoter	0	CERS2
chr1	150979528	150979700	173	1.27024	0.00758067	Distal Intergenic	-2549	ANXA9
chr1	151008132	151008583	452	1.39431	8.54501e-05	Promoter	0	MINDY1
chr1	151047646	151047816	171	1.25431	0.0099818	Promoter	0	C1orf56
chr1	151057727	151058121	395	0.853404	0.0441572	Intron (ENST00000439374.6/56882, intron 4 of 7)	1453	CDC42SE1
chr1	151059317	151059510	194	0.90984	0.0399021	Promoter	64	CDC42SE1
chr1	151070390	151070890	501	1.00473	0.00460825	Promoter	0	GABPB2
chr1	151070915	151071320	406	1.31179	0.000533793	Promoter	111	GABPB2
chr1	151146592	151146920	329	1.23161	0.000100192	Promoter	0	SEMA6C
chr1	151157251	151157443	193	1.21163	0.0196357	Intron (ENST00000368910.4/79626, intron 1 of 1)	587	TNFAIP8L2-SCNM1
chr1	151165817	151166351	535	1.46959	5.13e-05	Promoter	0	LYSMD1
chr1	151190053	151190372	320	0.875995	0.0146555	Promoter	0	VPS72
chr1	151198279	151198662	384	1.48864	1.74452e-05	Promoter	0	PIP5K1A
chr1	151254506	151255067	562	1.00644	0.00151136	Promoter	0	PSMD4
chr1	151281201	151282594	1394	1.17239	1.76538e-06	Promoter	0	ZNF687-AS1
chr1	151326972	151327527	556	1.51403	0.000160539	Promoter	0	PI4KB
chr1	151327580	151327874	295	1.05851	0.00463283	Promoter	0	PI4KB
chr1	151346815	151347094	280	1.16256	0.0059066	Promoter	0	RFX5-AS1
chr1	151347095	151347601	507	1.10294	4.86731e-05	Promoter	0	RFX5
chr1	151399340	151399641	302	1.61078	0.000226806	Promoter	0	PSMB4
chr1	151458510	151459307	798	1.83093	1.50065e-06	Promoter	0	POGZ
chr1	151459383	151459621	239	1.15459	0.00399959	Promoter	0	POGZ
chr1	151475213	151475485	273	-1.43675	0.0258101	Distal Intergenic	-15719	POGZ
chr1	151511100	151511731	632	1.42829	7.56254e-06	Promoter	0	CGN
chr1	151540077	151540575	499	1.27497	0.000118581	Promoter	0	TUFT1
chr1	151611782	151612307	526	0.89121	0.00314641	Promoter	0	SNX27
chr1	151790326	151791041	716	1.51444	6.10965e-07	Promoter	0	TDRKH-AS1
chr1	151846262	151846543	282	-1.51802	0.00949112	Intron (ENST00000434182.1/100132111, intron 2 of 2)	4385	C2CD4D-AS1
chr1	151848662	151848907	246	-1.62083	0.00350522	Intron (ENST00000434182.1/100132111, intron 2 of 2)	2256	THEM5
chr1	151909199	151909992	794	0.921477	0.00048525	Promoter	0	THEM4
chr1	151972917	151973237	321	-1.43124	0.00941026	Distal Intergenic	19341	S100A10
chr1	151993554	151994503	950	1.1338	0.000206854	Promoter	0	S100A10
chr1	152036903	152037147	245	0.936753	0.0269688	Promoter	0	S100A11
chr1	152047881	152048444	564	0.472352	0.0499513	Promoter	0	S100A11
chr1	153633788	153634561	774	1.79467	3.12656e-07	Promoter	0	CHTOP
chr1	153658521	153658778	258	1.04416	0.0104876	Promoter	0	SNAPIN
chr1	153658819	153659058	240	1.56423	0.000444671	Promoter	92	SNAPIN
chr1	153670895	153671768	874	1.42543	1.07651e-06	Promoter	0	ILF2
chr1	153727650	153728205	556	1.36869	1.26572e-06	Promoter	0	INTS3
chr1	153783346	153783602	257	1.12373	0.00830295	Distal Intergenic	4145	SLC27A3
chr1	153783643	153783921	279	1.42032	0.000580517	Distal Intergenic	4442	SLC27A3
chr1	153922460	153923439	980	1.35149	5.81832e-07	Promoter	0	LOC101928059
chr1	153945907	153946531	625	1.55163	1.15416e-05	Promoter	187	DENND4B
chr1	153946545	153946853	309	1.2653	0.000401315	Promoter	0	DENND4B
chr1	153958164	153958391	228	1.49026	0.000878234	Promoter	0	CRTC2
chr1	153958509	153958867	359	1.19104	5.83306e-05	Promoter	0	CRTC2
chr1	153963278	153963785	508	1.34788	3.86739e-05	Promoter	0	SLC39A1
chr1	153967403	153967584	182	1.39721	0.00583378	Promoter	0	CREB3L4
chr1	153967669	153967925	257	0.862251	0.0164746	Promoter	0	CREB3L4
chr1	153977478	153977851	374	1.15239	0.00669818	Promoter	0	JTB
chr1	153990557	153991055	499	1.56324	1.6283e-05	Promoter	0	RPS27
chr1	154182104	154183014	911	1.06864	0.000188334	Promoter	28	TPM3
chr1	154183086	154183552	467	1.1353	0.000402842	Promoter	0	TPM3
chr1	154220094	154221221	1128	1.79331	2.94719e-07	Promoter	0	C1orf43
chr1	154221262	154221690	429	1.18338	0.00255942	Promoter	0	UBAP2L
chr1	154272191	154272736	546	1.34087	1.5548e-05	Promoter	0	HAX1
chr1	154304880	154305348	469	-1.2929	0.0120531	Distal Intergenic	-15742	AQP10
chr1	154324671	154325087	417	1.21404	0.000712636	Promoter	-438	ATP8B2
chr1	154325406	154325648	243	1.37888	0.00141803	Promoter	0	ATP8B2
chr1	154328539	154328820	282	1.17239	0.00590824	Promoter	0	ATP8B2
chr1	154335069	154335321	253	0.905277	0.048138	Intron (ENST00000368489.6/57198, intron 11 of 27)	3582	ATP8B2
chr1	154407423	154407758	336	1.04331	0.0165708	Promoter	-859	IL6R-AS1
chr1	154463609	154463996	388	1.22579	0.0086698	Intron (ENST00000344086.8/3570, intron 8 of 8)	9500	IL6R
chr1	154558416	154559147	732	1.79997	2.68568e-07	Promoter	0	UBE2Q1
chr1	154559556	154559777	222	1.15437	0.00603134	Promoter	-528	UBE2Q1
chr1	154607829	154608427	599	1.56415	7.32243e-06	Promoter	0	ADAR
chr1	154627661	154627838	178	1.94422	0.000345092	Promoter	-52	ADAR
chr1	154627873	154628181	309	1.49284	0.00138441	Promoter	0	ADAR
chr1	154759268	154759638	371	0.961157	0.0401883	Intron (ENST00000271915.9/3782, intron 3 of 7)	87675	LOC124904428
chr1	154760451	154760693	243	1.09854	0.0138918	Intron (ENST00000271915.9/3782, intron 3 of 7)	88858	LOC124904428
chr1	154936460	154937102	643	1.22739	4.91286e-05	Promoter	0	PMVK
chr1	154937181	154937517	337	1.09152	0.00117467	Promoter	-462	PMVK
chr1	154956056	154956312	257	1.22396	0.00504229	Promoter	0	PBXIP1
chr1	154961288	154962135	848	1.27732	1.01798e-05	Promoter	0	LOC101928120
chr1	154973713	154973968	256	1.15696	0.00356657	Intron (ENST00000368450.5/6464, intron 1 of 12)	368	SHC1
chr1	154974003	154974767	765	1.48623	4.86701e-07	Promoter	0	CKS1B
chr1	154974813	154975108	296	1.81312	9.22544e-06	Promoter	0	CKS1B
chr1	154975682	154975836	155	0.943208	0.033504	Promoter	0	MIR4258
chr1	154983017	154983446	430	1.00056	0.00025217	Promoter	0	FLAD1
chr1	155001025	155001303	279	1.523	4.40535e-05	Exon (ENST00000685055.2/ENST00000685055.2, exon 1 of 1)	-1327	ZBTB7B
chr1	155002050	155002370	321	1.44514	4.02663e-06	Promoter	-260	ZBTB7B
chr1	155017214	155017814	601	1.10725	0.000115738	3' UTR	2766	ZBTB7B
chr1	155050531	155050744	214	1.15015	0.00559381	Promoter	0	ADAM15
chr1	155051080	155051404	325	1.46669	2.82995e-05	Promoter	0	ADAM15
chr1	155063553	155063778	226	1.4056	0.00070747	Promoter	0	EFNA4-EFNA3
chr1	155084747	155085046	300	0.740779	0.0293008	Promoter	-470	EFNA4-EFNA3
chr1	155085083	155085283	201	0.871227	0.0156641	Promoter	-233	EFNA4-EFNA3
chr1	155085342	155085582	241	0.875971	0.00929986	Promoter	0	EFNA4-EFNA3
chr1	155135103	155135364	262	0.785161	0.0423244	Promoter	0	SLC50A1
chr1	155135503	155136100	598	1.69997	1.21103e-06	Promoter	0	SLC50A1
chr1	155136102	155136320	219	1.35024	0.00154581	Promoter	0	SLC50A1
chr1	155167948	155168155	208	1.06189	0.0262876	Distal Intergenic	4622	KRTCAP2
chr1	155173164	155173501	338	1.79274	4.08044e-06	Promoter	0	KRTCAP2
chr1	155193555	155193784	230	1.09505	0.00815831	Promoter	-639	MUC1
chr1	155194613	155195030	418	0.78996	0.00745803	Promoter	0	THBS3-AS1
chr1	155208613	155208927	315	1.1603	0.00334917	Promoter	0	MTX1
chr1	155208928	155209340	413	1.1583	0.000979506	Promoter	0	MTX1
chr1	155227357	155227839	483	1.51254	1.12792e-06	Promoter	0	GBA1LP
chr1	155244514	155244970	457	1.18857	0.000114307	Promoter	0	GBA1
chr1	155262086	155262586	501	1.22924	0.000231566	Promoter	0	SCAMP3
chr1	155273054	155273704	651	1.60441	9.03416e-07	Promoter	0	CLK2
chr1	155277192	155277557	366	1.5514	1.14804e-05	Promoter	0	HCN3
chr1	155308499	155309046	548	1.10948	3.79003e-05	Promoter	0	FDPS
chr1	155323117	155323276	160	1.05011	0.0205731	Promoter	105	RUSC1
chr1	155323360	155323553	194	1.46191	0.000404841	Exon (ENST00000497930.6/23623, exon 3 of 11)	348	RUSC1
chr1	155323728	155323983	256	1.28528	0.000942855	Promoter	0	RUSC1
chr1	155324111	155324571	461	1.52287	2.62069e-06	Promoter	0	RUSC1
chr1	155562522	155563467	946	1.81454	3.96312e-07	Promoter	0	MSTO1
chr1	155609953	155610541	589	1.3858	3.77158e-06	Promoter	0	LOC105371452
chr1	155687802	155687971	170	1.18769	0.0129245	Promoter	0	DAP3
chr1	155688235	155688902	668	1.48142	8.70637e-06	Promoter	0	YY1AP1
chr1	155688932	155689304	373	1.39679	0.000297386	Promoter	0	YY1AP1
chr1	155745355	155746123	769	1.21796	1.10633e-05	Promoter	0	MSTO2P
chr1	155857087	155857357	271	0.853936	0.0303424	Promoter	0	GON4L
chr1	155859253	155859677	425	1.2624	3.57722e-05	Promoter	0	SYT11
chr1	155911135	155911582	448	1.20219	0.000424647	Promoter	0	RIT1
chr1	155934070	155934679	610	1.28526	3.31676e-05	Promoter	0	KHDC4
chr1	155978452	155978714	263	1.39195	0.00113894	Promoter	0	ARHGEF2
chr1	156020821	156021111	291	0.991033	0.0101278	Promoter	0	LOC105371729
chr1	156053206	156053610	405	1.13418	0.00199632	Promoter	40	UBQLN4
chr1	156053612	156054189	578	1.43143	4.66026e-06	Promoter	0	UBQLN4
chr1	156054587	156054897	311	1.18028	0.00131732	Promoter	0	LAMTOR2
chr1	156106195	156106739	545	0.968342	0.000337018	Promoter	0	LMNA
chr1	156114136	156114820	685	0.734006	0.00590113	Promoter	0	LMNA
chr1	156127121	156127492	372	1.00885	0.00304486	Intron (ENST00000502751.5/4000, intron 2 of 3)	566	LMNA
chr1	156154355	156154572	218	-1.28641	0.0388958	Promoter	0	SEMA4A
chr1	156193693	156194176	484	1.49368	2.20823e-06	Promoter	0	SLC25A44
chr1	156212805	156213102	298	1.35591	2.46726e-05	Promoter	0	PMF1-BGLAP
chr1	156213148	156213401	254	1.28295	0.000286974	Promoter	122	PMF1
chr1	156282409	156283131	723	1.17424	5.15454e-05	Promoter	0	SMG5
chr1	156338012	156338892	881	1.42223	6.7067e-07	Promoter	0	TSACC
chr1	156445923	156446103	181	1.29222	0.0129987	Intron (ENST00000673141.1/10485, intron 2 of 8)	10510	MIR9-1HG
chr1	156456500	156456925	426	1.89827	5.95925e-07	Promoter	0	MIR9-1HG
chr1	156456946	156457112	167	1.4988	0.00213427	Promoter	-333	MIR9-1HG
chr1	156457165	156457556	392	1.27136	6.23536e-05	Promoter	-552	MIR9-1HG
chr1	156500717	156501278	562	1.46433	1.11167e-06	Promoter	0	MEF2D
chr1	156501321	156501573	253	0.925798	0.00836785	Promoter	-542	MEF2D
chr1	156504853	156505266	414	1.65602	1.13863e-05	Exon (ENST00000687258.2/ENST00000687258.2, exon 1 of 1)	-4074	MEF2D
chr1	156505280	156505537	258	1.61233	0.000102767	Distal Intergenic	-4501	MEF2D
chr1	156511721	156512030	310	-1.67795	0.00384716	Distal Intergenic	-10942	MEF2D
chr1	156591612	156591866	255	0.940408	0.0138975	Promoter	0	NAXE
chr1	156591873	156592192	320	0.857487	0.041682	Promoter	-78	NAXE
chr1	156601364	156601519	156	1.50438	0.002779	Promoter	0	GPATCH4
chr1	156625918	156626076	159	1.15186	0.0296831	Downstream (<=300bp)	1854	HAPLN2
chr1	156660007	156660613	607	0.746098	0.0141173	Intron (ENST00000448869.1/126568844, intron 1 of 1)	811	BCAN-AS2
chr1	156728314	156728614	301	1.16757	0.00108132	Promoter	0	METTL25B
chr1	156728620	156729057	438	1.27748	1.68885e-05	Promoter	0	METTL25B
chr1	156740789	156741529	741	1.34038	2.21265e-06	Promoter	0	MRPL24
chr1	156751640	156752042	403	1.38131	8.12967e-05	Promoter	0	HDGF
chr1	156767089	156767988	900	1.2153	7.27775e-05	Promoter	0	PRCC
chr1	157045529	157046242	714	1.25429	0.00196964	Promoter	0	ARHGEF11
chr1	157090220	157090395	176	1.41355	0.00943823	Distal Intergenic	9413	ETV3L
chr1	157138285	157138814	530	1.13044	0.00010968	Promoter	0	ETV3
chr1	157156095	157156441	347	1.03407	0.0201134	Distal Intergenic	-14675	LOC107985211
chr1	158149703	158150040	338	1.13409	0.00574541	Promoter	0	LINC01704
chr1	158371151	158371757	607	-1.25016	0.0025623	Distal Intergenic	15257	CD1E
chr1	158716478	158716840	363	-1.64402	0.00342346	3' UTR	3880	OR6K3
chr1	158924245	158924538	294	-1.38958	0.0222519	Distal Intergenic	-6258	PYHIN1
chr1	158969190	158969545	356	-1.19826	0.00302919	Intron (ENST00000368140.6/149628, intron 7 of 8)	27213	PYHIN1
chr1	159009718	159010014	297	0.813574	0.0210586	Promoter	0	IFI16
chr1	159076556	159077766	1211	0.529115	0.0194846	Promoter	0	AIM2
chr1	159091577	159091858	282	-2.1521	0.000439783	Intron (ENST00000695579.1/9447, intron 2 of 4)	-14811	AIM2
chr1	159092169	159092323	155	-2.24058	0.00374884	Intron (ENST00000695579.1/9447, intron 2 of 4)	-15403	AIM2
chr1	159121602	159121888	287	-1.3082	0.0452906	Exon (ENST00000695581.1/9447, exon 3 of 4)	10438	AIM2
chr1	159780544	159781489	946	1.14987	3.60278e-06	Promoter	0	DUSP23
chr1	159891622	159891832	211	1.06891	0.0324576	Intron (ENST00000702985.1/124904434, intron 1 of 1)	1415	LOC124904434
chr1	159924249	159924787	539	0.983215	0.0031331	Promoter	0	TAGLN2
chr1	159925423	159925690	268	0.768717	0.00933611	Promoter	0	TAGLN2
chr1	159936485	159936681	197	1.1771	0.0130264	Exon (ENST00000476102.1/57549, exon 6 of 20)	-2551	IGSF9
chr1	160031459	160032213	755	1.31963	7.62152e-05	Promoter	0	PIGM
chr1	160085686	160085874	189	1.12396	0.0226028	Intron (ENST00000368088.4/3765, intron 2 of 2)	4148	KCNJ9
chr1	160098360	160099209	850	1.42619	1.58681e-06	Promoter	0	IGSF8
chr1	160205162	160205539	378	1.06148	0.00458384	Promoter	0	PEA15
chr1	160262358	160262766	409	1.58871	2.40835e-06	Promoter	0	DCAF8
chr1	160285016	160285305	290	1.49828	0.000225772	Promoter	0	DCAF8
chr1	160343131	160343756	626	1.06728	0.000447944	Promoter	0	COPA
chr1	160453538	160453777	240	-1.13798	0.0323834	Distal Intergenic	34045	VANGL2
chr1	160460784	160461184	401	1.38911	0.00206367	Distal Intergenic	41291	VANGL2
chr1	160627064	160627393	330	-1.18884	0.010405	Intron (ENST00000302035.11/6504, intron 3 of 6)	19565	SLAMF1
chr1	160627749	160628059	311	-0.99502	0.045292	Intron (ENST00000302035.11/6504, intron 3 of 6)	18899	SLAMF1
chr1	160657192	160657425	234	-2.09574	0.0110501	Distal Intergenic	-10148	SLAMF1
chr1	160726937	160727077	141	1.44932	0.0133723	Distal Intergenic	-11980	SLAMF7
chr1	160751581	160751852	272	-1.16801	0.0423011	Exon (ENST00000484221.1/57823, exon 1 of 2)	1158	SLAMF7
chr1	161021077	161021509	433	1.12436	0.00052536	Promoter	0	F11R
chr1	161026933	161027316	384	-1.28807	0.0301722	Intron (ENST00000289779.7/50848, intron 1 of 12)	-5590	F11R
chr1	161038686	161039122	437	1.04782	0.00764075	Promoter	0	TSTD1
chr1	161045859	161046127	269	1.54896	8.11525e-05	Promoter	0	USF1
chr1	161046188	161046324	137	1.56579	0.00174133	Promoter	-211	USF1
chr1	161097637	161097906	270	1.24758	0.00517286	Promoter	-455	KLHDC9
chr1	161115305	161115694	390	-1.83807	0.00115079	Intron (ENST00000468311.1/5202, intron 1 of 1)	2343	PFDN2
chr1	161117892	161118174	283	1.23145	0.000339407	Promoter	0	NIT1
chr1	161132250	161133095	846	1.53254	8.9607e-07	Promoter	0	DEDD
chr1	161159335	161159599	265	1.79627	4.55862e-05	Promoter	0	USP21
chr1	161159626	161159800	175	1.51467	0.00245405	Promoter	89	USP21
chr1	161165767	161166645	879	0.870985	0.000338938	Promoter	0	PPOX
chr1	161176968	161177342	375	1.1565	0.00623585	Promoter	0	B4GALT3
chr1	161177408	161177664	257	1.34195	0.000291973	Promoter	0	B4GALT3
chr1	161202110	161202481	372	1.32066	8.27091e-05	Promoter	0	NDUFS2
chr1	161225626	161226149	524	0.85943	0.000396641	Promoter	0	TOMM40L
chr1	161306119	161306599	481	0.778528	0.0260603	Promoter	0	MPZ
chr1	161314544	161314701	158	1.19975	0.0197231	Promoter	153	SDHC
chr1	161389722	161390393	672	1.84484	4.54726e-07	Exon (ENST00000688159.2/ENST00000688159.2, exon 1 of 1)	-21846	CFAP126
chr1	161399249	161400131	883	1.40338	3.58812e-06	Exon (ENST00000636161.1/ENST00000636161.1, exon 1 of 2)	-31373	CFAP126
chr1	161523814	161524027	214	1.23788	0.013309	Promoter	-513	HSPA6
chr1	161524102	161524428	327	1.99113	0.000164772	Promoter	-112	HSPA6
chr1	161530291	161530452	162	1.39939	0.00715472	Intron (ENST00000537821.2/2212, intron 3 of 4)	5751	HSPA6
chr1	161530642	161531372	731	1.42967	1.08548e-05	Intron (ENST00000537821.2/2212, intron 3 of 4)	6102	HSPA6
chr1	161540023	161540545	523	1.23828	0.00026131	Intron (ENST00000537821.2/2212, intron 3 of 4)	9129	FCGR3A
chr1	161612257	161612920	664	1.22314	0.000545621	Intron (ENST00000699402.1/2214, intron 1 of 3)	5966	HSPA7
chr1	161749565	161750447	883	0.794151	0.00171884	Promoter	0	DUSP12
chr1	161766155	161766620	466	1.24426	0.00129195	Promoter	0	ATF6-DT
chr1	161792739	161793149	411	-1.46044	0.00300075	Intron (ENST00000680688.1/22926, intron 6 of 15)	26175	ATF6
chr1	161849640	161849837	198	-1.6423	0.0301842	Intron (ENST00000680688.1/22926, intron 10 of 15)	9565	ATF6
chr1	161915033	161915521	489	-2.29336	0.00022279	Intron (ENST00000680688.1/22926, intron 15 of 15)	69711	OLFML2B
chr1	162069469	162070042	574	0.688649	0.0109557	Promoter	0	NOS1AP
chr1	162497487	162497952	466	0.847012	0.00773345	Promoter	0	UHMK1
chr1	162561107	162562084	978	1.09515	5.36991e-06	Promoter	0	UAP1
chr1	162790335	162790837	503	0.707387	0.00150231	Promoter	0	HSD17B7
chr1	162823065	162823543	479	-1.08777	0.0373018	Distal Intergenic	20147	HSD17B7
chr1	162835067	162835574	508	-1.06487	0.021914	Intron (ENST00000451015.1/ENST00000451015.1, intron 3 of 6)	20209	CCDC190
chr1	163284930	163285133	204	-1.35204	0.0346896	Intron (ENST00000534289.5/83540, intron 2 of 6)	18354	NUF2
chr1	163321657	163322347	691	0.818414	0.000470666	Promoter	0	LOC127814295
chr1	163697107	163697490	384	-1.96639	0.000915557	Distal Intergenic	356852	NUF2
chr1	165392973	165393301	329	0.804409	0.0184582	Distal Intergenic	31671	RXRG
chr1	165597904	165598641	738	0.449148	0.034394	Exon (ENST00000669787.1/ENST00000669787.1, exon 1 of 4)	-15749	LRRC52-AS1
chr1	165630717	165631028	312	1.02185	0.00109683	Promoter	-185	MGST3
chr1	165631045	165631344	300	1.02736	0.000261785	Promoter	0	MGST3
chr1	165698468	165698815	348	0.946933	0.00122145	Promoter	0	ALDH9A1
chr1	165763431	165763810	380	-1.23881	0.00862082	Intron (ENST00000612311.4/54499, intron 2 of 6)	5027	TMCO1
chr1	165827648	165828220	573	0.75562	0.0102028	Promoter	0	TMCO1
chr1	165928133	165928390	258	-1.30707	0.0165922	Distal Intergenic	20212	MIR3658
chr1	166170052	166170403	352	-1.31718	0.00579462	Intron (ENST00000653824.2/112268276, intron 1 of 2)	-3051	FAM78B
chr1	166839019	166840069	1051	0.79745	0.000254844	Promoter	0	POGK
chr1	166875660	166876659	1000	1.02293	1.55072e-05	Promoter	0	TADA1
chr1	166975343	166975662	320	1.28725	0.000996294	Promoter	0	ILDR2
chr1	167103542	167103894	353	-1.3324	0.011625	Intron (ENST00000361200.7/92235, intron 2 of 5)	8692	STYXL2
chr1	167220062	167220400	339	1.06333	0.00136943	Promoter	-476	POU2F1
chr1	167220475	167221062	588	1.41966	1.12792e-06	Promoter	0	POU2F1
chr1	167221103	167221326	224	1.42136	0.00078933	Intron (ENST00000559038.5/5451, intron 1 of 4)	205	POU2F1
chr1	167221864	167222513	650	0.976248	0.000294067	Intron (ENST00000559038.5/5451, intron 1 of 4)	966	POU2F1
chr1	167312914	167313040	127	-2.4992	0.0196357	Intron (ENST00000559038.5/5451, intron 3 of 4)	-16004	POU2F1
chr1	167455444	167456228	785	1.21132	5.83646e-05	Promoter	0	CD247
chr1	167492207	167492401	195	1.05537	0.0230031	Intron (ENST00000700105.1/919, intron 1 of 7)	26128	CD247
chr1	167517575	167517914	340	1.00273	0.00066041	Intron (ENST00000700105.1/919, intron 1 of 7)	615	CD247
chr1	167553479	167553953	475	1.37291	1.58093e-05	Promoter	0	LOC107985224
chr1	167630164	167630332	169	1.42797	0.00203705	Promoter	0	RCSD1
chr1	167714260	167714573	314	1.29149	0.000369409	Distal Intergenic	-7377	MPZL1
chr1	167714583	167714853	271	1.40689	0.000225306	Distal Intergenic	-7097	MPZL1
chr1	167714917	167715298	382	0.825452	0.0215447	Distal Intergenic	-6652	MPZL1
chr1	167715432	167715705	274	1.07722	0.00468693	Distal Intergenic	-6245	MPZL1
chr1	167721648	167722081	434	1.27784	2.5366e-05	Promoter	0	MPZL1
chr1	167722097	167722435	339	0.982254	0.0157367	Promoter	0	MPZL1
chr1	167820244	167820435	192	1.13834	0.0353979	Exon (ENST00000451545.1/ENST00000451545.1, exon 1 of 2)	28054	ADCY10
chr1	167935802	167936393	592	1.48153	1.72326e-06	Promoter	0	MPC2
chr1	167936469	167937314	846	1.24502	1.02902e-05	Promoter	0	MPC2
chr1	168139968	168140255	288	-1.91334	0.000879659	Distal Intergenic	-2301	GPR161
chr1	168178703	168179623	921	1.29524	3.53457e-06	Promoter	0	TIPRL
chr1	168225843	168226713	871	0.764434	0.00681134	Promoter	0	SFT2D2
chr1	168628917	168629221	305	-1.29836	0.00994125	Distal Intergenic	52312	XCL1
chr1	168671819	168672109	291	-1.46927	0.0168004	Distal Intergenic	57097	DPT
chr1	168821591	168821788	198	-1.5567	0.0382788	Intron (ENST00000650631.1/1805, intron 4 of 8)	31519	LINC00626
chr1	169012500	169012807	308	-1.87854	0.00130685	Intron (ENST00000650631.1/1805, intron 4 of 8)	74198	LINC00970
chr1	169049285	169049562	278	-1.06915	0.040493	Intron (ENST00000650631.1/1805, intron 3 of 8)	37443	LINC00970
chr1	169106119	169106797	679	1.14517	4.76134e-05	Promoter	0	ATP1B1
chr1	169163123	169163414	292	-1.56324	0.00881115	Intron (ENST00000688755.1/481, intron 7 of 8)	27296	NME7
chr1	169326976	169327266	291	-1.50556	0.00392698	Intron (ENST00000367811.8/29922, intron 1 of 11)	-2526	NME7
chr1	169367664	169368032	369	1.0259	7.35104e-05	Promoter	0	NME7
chr1	169368098	169368335	238	0.971187	0.00516104	Promoter	0	BLZF1
chr1	169390252	169390722	471	-0.962271	0.045666	Intron (ENST00000329281.6/8548, intron 7 of 7)	22015	BLZF1
chr1	169485513	169486365	853	1.11194	9.06563e-06	Promoter	0	SLC19A2
chr1	169491782	169492259	478	-1.53903	0.000257483	Exon (ENST00000392097.5/ENST00000392097.5, exon 1 of 1)	-5838	SLC19A2
chr1	169584773	169585072	300	0.947614	0.0231609	Intron (ENST00000367797.9/2153, intron 1 of 24)	1409	F5
chr1	169794608	169795338	731	0.869528	0.000893223	Promoter	0	FIRRM
chr1	169893240	169894105	866	1.00199	0.000403792	Promoter	0	SCYL3
chr1	169894206	169894436	231	1.03744	0.000385145	Promoter	0	SCYL3
chr1	170074316	170075016	701	0.499183	0.016814	Promoter	0	KIFAP3
chr1	170563100	170563273	174	-1.86114	0.00299304	Distal Intergenic	18460	GORAB
chr1	171420861	171421201	341	-1.21069	0.0160342	Distal Intergenic	-64329	PRRC2C
chr1	171485062	171485656	595	1.05329	8.15359e-05	Promoter	0	PRRC2C
chr1	171485674	171486477	804	0.712217	0.00306708	Promoter	78	PRRC2C
chr1	171501722	171501933	212	-1.6637	0.00758352	Intron (ENST00000647382.2/23215, intron 1 of 34)	-7627	PRRC2C
chr1	171741805	171742488	684	0.805099	0.000728047	Promoter	0	VAMP4
chr1	171781084	171781766	683	0.712773	0.000549829	Promoter	0	METTL13
chr1	171817723	171818096	374	-1.13018	0.00631501	Promoter	0	DNM3
chr1	171841301	171841820	520	0.882932	0.00222727	Promoter	0	DNM3
chr1	171877742	171878083	342	-1.31179	0.0290521	Intron (ENST00000688173.1/26052, intron 1 of 14)	13555	DNM3-IT1
chr1	171883870	171884216	347	-1.26403	0.0157061	Intron (ENST00000688173.1/26052, intron 1 of 14)	19683	DNM3-IT1
chr1	172134094	172134414	321	-1.28446	0.00572114	Intron (ENST00000688173.1/26052, intron 13 of 14)	-4394	MIR3120
chr1	172154632	172154916	285	-1.32245	0.0127774	Intron (ENST00000688173.1/26052, intron 13 of 14)	-9792	DNM3OS
chr1	172266623	172266905	283	-1.9021	0.0055146	Intron (ENST00000688173.1/26052, intron 14 of 14)	-120283	DNM3
chr1	172270611	172270971	361	-1.29765	0.0112827	Intron (ENST00000688173.1/26052, intron 14 of 14)	-116217	DNM3
chr1	172338137	172338875	739	-0.920629	0.0235938	Intron (ENST00000485254.3/26052, intron 17 of 20)	-48313	DNM3
chr1	172375161	172375463	303	-2.21083	0.00341148	Intron (ENST00000485254.3/26052, intron 17 of 20)	-11725	DNM3
chr1	172411763	172412229	467	-2.13341	0.000544438	3' UTR	3097	LOC102724528
chr1	172443660	172444255	596	0.807765	0.00403913	Promoter	0	LOC102724528
chr1	172532299	172532637	339	1.11054	0.000575482	Promoter	0	SUCO
chr1	172532711	172533607	897	1.17995	3.26513e-06	Promoter	0	SUCO
chr1	172699217	172699511	295	0.827643	0.0233461	Distal Intergenic	40073	FASLG
chr1	172728079	172728326	248	1.20558	0.0167827	Distal Intergenic	68935	FASLG
chr1	172746335	172746668	334	1.45723	0.000486929	Distal Intergenic	87191	FASLG
chr1	172762183	172762363	181	1.16261	0.0302296	Distal Intergenic	103039	FASLG
chr1	172818914	172819360	447	0.921328	0.0155869	Intron (ENST00000432694.2/ENST00000432694.2, intron 1 of 4)	159770	FASLG
chr1	172838285	172838736	452	0.98657	0.00636216	Intron (ENST00000432694.2/ENST00000432694.2, intron 1 of 4)	179141	FASLG
chr1	173195516	173196119	604	0.990706	0.0247791	Intron (ENST00000281834.4/7292, intron 1 of 2)	9439	TNFSF4
chr1	173476626	173477464	839	1.15695	7.51792e-06	Promoter	0	PRDX6-AS1
chr1	173477469	173477776	308	1.0129	0.00767247	Promoter	134	PRDX6
chr1	173824090	173825035	946	1.14205	1.96002e-05	Promoter	0	DARS2
chr1	173867707	173868838	1132	1.41944	3.43064e-07	Promoter	0	GAS5
chr1	174021576	174022623	1048	1.15231	4.62418e-05	Promoter	0	RC3H1-DT
chr1	174153653	174153932	280	-1.27936	0.00821998	Intron (ENST00000665650.1/102724601, intron 2 of 2)	5060	RABGAP1L-DT
chr1	174159130	174159829	700	1.46664	7.48059e-07	Promoter	0	RABGAP1L-DT
chr1	174159850	174160116	267	1.3089	0.00160828	Promoter	0	RABGAP1L-DT
chr1	174174723	174175094	372	-1.43868	0.00895114	Intron (ENST00000357444.10/9910, intron 1 of 13)	-14558	RABGAP1L-DT
chr1	174204698	174205192	495	-0.981594	0.0276921	Intron (ENST00000357444.10/9910, intron 1 of 13)	-15520	RABGAP1L
chr1	174527842	174528119	278	-1.75102	0.00382905	Intron (ENST00000357444.10/9910, intron 13 of 13)	79878	GPR52
chr1	174815081	174815353	273	-1.34391	0.0200319	Intron (ENST00000251507.8/9910, intron 19 of 20)	15149	RABGAP1L
chr1	174976822	174977103	282	-1.15487	0.0251889	Intron (ENST00000681986.1/9910, intron 22 of 25)	793	RABGAP1L
chr1	174999260	175000468	1209	1.51708	3.60854e-07	Promoter	0	CACYBP
chr1	175005168	175005400	233	-2.37737	0.00094491	Intron (ENST00000613570.4/27101, intron 2 of 5)	-1183	CACYBP
chr1	175023027	175023745	719	0.893353	0.000848762	Promoter	0	MRPS14
chr1	175029374	175029562	189	-1.32264	0.0107986	Distal Intergenic	-5949	MRPS14
chr1	175072457	175072710	254	-1.324	0.0156856	Intron (ENST00000239462.9/63923, intron 1 of 18)	4624	TNN
chr1	175192655	175193207	553	0.848925	0.00136109	Promoter	0	KIAA0040
chr1	175204314	175204667	354	-2.12129	0.000593133	Intron (ENST00000412357.1/ENST00000412357.1, intron 1 of 1)	-11315	KIAA0040
chr1	175471014	175471291	278	-1.0558	0.0489594	Intron (ENST00000367674.7/7143, intron 2 of 22)	-64650	TNR
chr1	176027900	176028490	591	-1.07758	0.00705763	Intron (ENST00000461830.6/64326, intron 4 of 8)	52766	COP1
chr1	176192960	176193357	398	-1.19741	0.0398113	Intron (ENST00000367667.5/64326, intron 1 of 17)	-8296	COP1
chr1	176206612	176207841	1230	1.03591	4.28491e-05	Promoter	0	COP1
chr1	176241366	176241715	350	-1.36017	0.0042562	Intron (ENST00000701212.1/ENST00000701212.1, intron 4 of 6)	23825	LOC124904756
chr1	176271670	176271924	255	-1.56632	0.0441741	Intron (ENST00000701212.1/ENST00000701212.1, intron 5 of 6)	54129	LOC124904756
chr1	178005067	178005362	296	-1.82883	0.0072281	Intron (ENST00000354921.7/111240474, intron 1 of 30)	17182	CRYZL2P-SEC16B
chr1	178126793	178127032	240	-1.22206	0.0376323	Intron (ENST00000367649.8/9462, intron 1 of 17)	5832	LOC105371630
chr1	178323125	178323416	292	-1.28096	0.0398035	Intron (ENST00000367649.8/9462, intron 3 of 17)	-18055	RASAL2
chr1	178573400	178573628	229	-1.28596	0.0448406	Distal Intergenic	30604	C1orf220
chr1	178724858	178725919	1062	0.679295	0.0207847	Promoter	0	RALGPS2
chr1	178864347	178864678	332	-1.54939	0.00610453	Intron (ENST00000495034.5/55103, intron 8 of 9)	4600	ANGPTL1
chr1	179025670	179026756	1087	1.3182	1.61869e-06	Promoter	0	FAM20B
chr1	179034678	179035105	428	-1.51068	0.00233221	Intron (ENST00000440702.5/9917, intron 1 of 2)	8784	FAM20B
chr1	179037146	179037402	257	-0.856572	0.0415271	Intron (ENST00000440702.5/9917, intron 1 of 2)	11252	FAM20B
chr1	179081546	179082325	780	0.547814	0.0487503	Promoter	0	TOR3A
chr1	179129522	179130145	624	0.787045	0.0195939	Intron (ENST00000344730.8/27, intron 3 of 12)	4051	ABL2
chr1	179215582	179215729	148	-2.21493	0.00260197	Intron (ENST00000502732.6/27, intron 1 of 11)	13577	ABL2
chr1	179293418	179294208	791	1.03169	4.33252e-05	Promoter	0	SOAT1
chr1	179882157	179883270	1114	1.05456	2.1485e-05	Promoter	0	TOR1AIP1
chr1	179954275	179955504	1230	0.695381	0.00100565	Promoter	0	CEP350
chr1	180154386	180155296	911	1.05181	3.53595e-05	Promoter	0	QSOX1
chr1	180502296	180503280	985	0.419264	0.0345999	Promoter	0	ACBD6
chr1	180571986	180572661	676	-1.09417	0.000744029	Distal Intergenic	10395	OVAAL
chr1	180586814	180587022	209	-1.26362	0.0471892	Distal Intergenic	25223	OVAAL
chr1	180631768	180632752	985	0.752509	0.000786294	Promoter	0	XPR1
chr1	180953912	180954554	643	0.724633	0.0381725	Intron (ENST00000358073.2/ENST00000358073.2, intron 1 of 1)	333	KIAA1614-AS1
chr1	180994257	180994592	336	-1.86495	0.00320221	Intron (ENST00000542060.5/10228, intron 1 of 5)	-4880	STX6
chr1	181022410	181023292	883	1.38679	2.59466e-06	Promoter	0	STX6
chr1	181062828	181063082	255	-1.0077	0.03049	Distal Intergenic	17967	MR1
chr1	181088477	181088983	507	1.45551	1.01574e-06	Promoter	0	IER5
chr1	181089516	181090096	581	1.53497	9.49654e-06	3' UTR	816	IER5
chr1	181090126	181090392	267	0.750702	0.0320054	3' UTR	1426	IER5
chr1	181105078	181105831	754	1.32177	4.03333e-05	Distal Intergenic	16378	IER5
chr1	181134561	181134816	256	0.976263	0.0301123	Distal Intergenic	-39668	LINC01732
chr1	181134856	181135211	356	1.10218	0.0153936	Distal Intergenic	-39273	LINC01732
chr1	181179951	181180316	366	-1.36127	0.00541283	Intron (ENST00000435023.1/101928973, intron 2 of 2)	4614	LINC01732
chr1	181325006	181325357	352	-1.22057	0.00519428	Intron (ENST00000524607.6/777, intron 1 of 11)	7316	CACNA1E
chr1	181482777	181482975	199	-1.29162	0.0150182	Promoter	0	CACNA1E
chr1	182029339	182030338	1000	0.932835	2.4526e-05	Distal Intergenic	31374	ZNF648
chr1	182247888	182248141	254	-1.37831	0.0158919	Intron (ENST00000663078.1/400799, intron 1 of 4)	-3489	LINC01344
chr1	182249136	182249579	444	-0.856251	0.0413106	Intron (ENST00000663078.1/400799, intron 1 of 4)	-4737	LINC01344
chr1	182300978	182301374	397	-1.68253	0.000909038	Intron (ENST00000663078.1/400799, intron 1 of 4)	-7633	LINC01344
chr1	182301767	182302150	384	-1.54654	0.00358869	Intron (ENST00000663078.1/400799, intron 1 of 4)	8058	LINC01344
chr1	182391268	182392092	825	1.50048	2.24509e-06	Promoter	0	GLUL
chr1	182603927	182604609	683	0.956776	0.000265218	Promoter	0	RGS16
chr1	182614825	182615184	360	1.23048	0.00183571	Promoter	-70	LINC01686
chr1	182839121	182839865	745	1.37491	1.09324e-06	Promoter	0	DHX9
chr1	182839908	182840159	252	0.838896	0.0291295	Promoter	174	DHX9
chr1	182844885	182845177	293	-1.84225	0.000891728	Intron (ENST00000367549.4/1660, intron 3 of 27)	5151	DHX9
chr1	182845423	182845673	251	-1.26334	0.0225534	Intron (ENST00000367549.4/1660, intron 3 of 27)	5689	DHX9
chr1	182851894	182852170	277	-1.53451	0.0112862	Intron (ENST00000367549.4/1660, intron 3 of 27)	-1871	DHX9
chr1	182862041	182862366	326	-1.8582	0.00315505	Intron (ENST00000367549.4/1660, intron 12 of 27)	3211	DHX9
chr1	183032673	183032914	242	-1.68892	0.0104952	Intron (ENST00000258341.5/3915, intron 1 of 27)	9253	LAMC1
chr1	183185990	183186415	426	-1.17872	0.00691837	Promoter	0	LAMC2
chr1	183209612	183209851	240	-1.55663	0.0131406	Intron (ENST00000493293.5/3918, intron 2 of 21)	23348	LAMC2
chr1	183470175	183470418	244	0.767759	0.0197431	Exon (ENST00000624060.2/ENST00000624060.2, exon 1 of 1)	1311	SMG7-AS1
chr1	183471068	183472124	1057	1.09551	1.82033e-05	Promoter	0	SMG7-AS1
chr1	183472214	183472755	542	1.29224	1.197e-05	Promoter	0	SMG7
chr1	183569286	183569513	228	-1.64969	0.0456524	Promoter	-61	NCF2
chr1	183635310	183635609	300	1.48919	0.000341879	Promoter	73	ARPC5
chr1	183635640	183636335	696	1.43879	8.09005e-07	Promoter	0	ARPC5
chr1	183702209	183702388	180	-1.52979	0.0323756	Intron (ENST00000304685.8/23179, intron 1 of 18)	-48893	APOBEC4
chr1	183841606	183841877	272	-1.48735	0.00543295	Intron (ENST00000304685.8/23179, intron 3 of 18)	36486	RGL1
chr1	183842534	183842815	282	-1.19373	0.0209154	Intron (ENST00000304685.8/23179, intron 3 of 18)	37414	RGL1
chr1	183909742	183910005	264	-1.77877	0.00912834	Intron (ENST00000304685.8/23179, intron 15 of 18)	26919	COLGALT2
chr1	184037488	184037968	481	-0.8434	0.0397542	Promoter	0	COLGALT2
chr1	184044639	184044857	219	-1.97924	0.0114752	Distal Intergenic	-6794	TSEN15
chr1	184491578	184492059	482	-0.966774	0.00989368	Intron (ENST00000235307.7/81563, intron 2 of 5)	-12478	C1orf21
chr1	184754141	184755310	1170	0.789994	0.000175319	Promoter	0	EDEM3
chr1	184792707	184792994	288	-1.10446	0.03217	3' UTR	12991	NIBAN1
chr1	184866913	184867527	615	-0.985176	0.00241449	Intron (ENST00000367511.4/116496, intron 5 of 13)	514	NIBAN1
chr1	184881976	184882476	501	-1.0021	0.0198343	Intron (ENST00000367511.4/116496, intron 5 of 13)	7709	NIBAN1
chr1	184892115	184892537	423	-1.06379	0.00880482	Intron (ENST00000367511.4/116496, intron 3 of 13)	-1930	NIBAN1
chr1	184941721	184942097	377	-1.44445	0.00264702	Intron (ENST00000367511.4/116496, intron 1 of 13)	32411	NIBAN1
chr1	184945198	184945378	181	-1.60649	0.029149	Intron (ENST00000367511.4/116496, intron 1 of 13)	29130	NIBAN1
chr1	184953616	184953965	350	-1.80352	0.00134476	Intron (ENST00000367511.4/116496, intron 1 of 13)	20543	NIBAN1
chr1	184973459	184974681	1223	0.919185	0.000599729	Promoter	0	NIBAN1
chr1	185045136	185045827	692	0.953256	0.000523323	Promoter	0	RNF2
chr1	185156625	185157637	1013	0.877988	2.94324e-05	Promoter	0	SWT1
chr1	185244457	185244699	243	-1.70455	0.00263274	Intron (ENST00000367501.7/54823, intron 16 of 18)	56219	IVNS1ABP
chr1	185316177	185316435	259	0.685549	0.0146438	Intron (ENST00000367498.8/10625, intron 1 of 14)	808	IVNS1ABP
chr1	185316624	185316908	285	0.924149	0.0104647	Intron (ENST00000367498.8/10625, intron 1 of 14)	335	IVNS1ABP
chr1	185317149	185318188	1040	0.7331	0.000384976	Promoter	0	IVNS1ABP
chr1	185439703	185440452	750	-0.887362	0.00704253	Distal Intergenic	-104664	GS1-279B7.1
chr1	185499996	185500294	299	-0.990075	0.0422673	Distal Intergenic	128198	LINC01350
chr1	185567050	185567334	285	-1.05065	0.0282739	Intron (ENST00000667194.1/101929093, intron 2 of 3)	61158	LINC01350
chr1	185568820	185569025	206	-1.11946	0.0281271	Exon (ENST00000439633.7/101929093, exon 3 of 6)	59467	LINC01350
chr1	185644640	185644931	292	-1.30015	0.029232	Distal Intergenic	-1532	GS1-204I12.4
chr1	185690569	185690861	293	-1.32702	0.0129611	Distal Intergenic	35567	GS1-204I12.4
chr1	185739971	185740323	353	-1.07972	0.0234466	Intron (ENST00000271588.9/83872, intron 1 of 106)	5580	HMCN1
chr1	185987945	185988426	482	-1.38504	0.00308395	Intron (ENST00000271588.9/83872, intron 20 of 106)	24137	HMCN1
chr1	186050369	186050775	407	-2.06136	0.000302536	Intron (ENST00000271588.9/83872, intron 42 of 106)	86561	HMCN1
chr1	186078358	186078665	308	-1.51195	0.00516484	Intron (ENST00000271588.9/83872, intron 55 of 106)	-75161	HMCN1
chr1	186155645	186155921	277	-1.14871	0.0241994	Intron (ENST00000271588.9/83872, intron 97 of 106)	1819	HMCN1
chr1	186183285	186183545	261	-1.85917	0.000960381	Intron (ENST00000271588.9/83872, intron 105 of 106)	11898	HMCN1
chr1	186187642	186187903	262	-1.43697	0.00556342	Exon (ENST00000271588.9/83872, exon 106 of 107)	16255	HMCN1
chr1	186188068	186188246	179	-1.63747	0.0065038	Intron (ENST00000271588.9/83872, intron 106 of 106)	16681	HMCN1
chr1	186188310	186188557	248	-1.82323	0.000946651	Intron (ENST00000271588.9/83872, intron 106 of 106)	16923	HMCN1
chr1	186272518	186272811	294	-2.28993	0.000260081	Distal Intergenic	-23468	PRG4
chr1	186283407	186283688	282	-1.62316	0.00506229	Distal Intergenic	-12591	PRG4
chr1	186290182	186290471	290	-1.13604	0.029475	Distal Intergenic	-5808	PRG4
chr1	186301482	186301793	312	-1.5786	0.00135135	Exon (ENST00000533951.5/10216, exon 3 of 5)	5203	PRG4
chr1	186325359	186325512	154	-1.53495	0.0385007	Intron (ENST00000367478.9/7175, intron 42 of 50)	708	TPR
chr1	186374937	186376171	1235	1.06782	4.21221e-06	Promoter	0	ODR4
chr1	186578778	186579098	321	-1.05081	0.0434677	Exon (ENST00000456921.1/ENST00000456921.1, exon 1 of 1)	96771	PTGS2
chr1	186629008	186629209	202	-1.55407	0.0183612	Distal Intergenic	46660	PTGS2
chr1	186680106	186680533	428	-0.943205	0.00956313	Promoter	0	PTGS2
chr1	186700798	186701077	280	-1.44858	0.0490064	Distal Intergenic	-19876	PTGS2
chr1	186738875	186739342	468	-0.943467	0.030329	Distal Intergenic	-57953	PTGS2
chr1	187336790	187337107	318	-2.50847	7.45957e-05	Intron (ENST00000643891.1/106144535, intron 4 of 8)	29299	LINC01037
chr1	187691473	187691843	371	-1.70373	0.00177822	Distal Intergenic	383982	LINC01037
chr1	187894397	187894679	283	-1.12026	0.0335101	Distal Intergenic	586906	LINC01037
chr1	188027662	188028018	357	-1.7568	0.00823358	Intron (ENST00000648838.2/ENST00000648838.2, intron 1 of 3)	720171	LINC01037
chr1	188782305	188782507	203	-1.68682	0.00549099	Distal Intergenic	-123181	LINC01035
chr1	190067587	190067996	410	-1.19082	0.0159955	Distal Intergenic	158200	BRINP3
chr1	192439459	192439674	216	-1.37575	0.0224587	Intron (ENST00000642855.1/105371664, intron 7 of 7)	-46545	LOC124904472
chr1	192489753	192490150	398	-1.09747	0.0328276	Exon (ENST00000642855.1/105371664, exon 6 of 8)	-85613	RGS1
chr1	192518818	192519018	201	-1.0127	0.0339079	Intron (ENST00000642657.1/ENST00000642657.1, intron 1 of 2)	-56745	RGS1
chr1	192530297	192530580	284	-1.05076	0.0324384	Exon (ENST00000642657.1/ENST00000642657.1, exon 2 of 3)	-45183	RGS1
chr1	192536353	192536567	215	-1.41817	0.0203363	Intron (ENST00000642657.1/ENST00000642657.1, intron 2 of 2)	-39196	RGS1
chr1	192566752	192567045	294	-1.29047	0.0167237	Intron (ENST00000642855.1/105371664, intron 4 of 7)	-8718	RGS1
chr1	192601220	192601455	236	-1.54579	0.0034899	Intron (ENST00000642855.1/105371664, intron 2 of 7)	-7904	LOC107985241
chr1	192639724	192639951	228	-1.27608	0.0349536	Intron (ENST00000543215.5/6003, intron 2 of 5)	3577	RGS13
chr1	192639987	192640358	372	-1.01278	0.0166445	Intron (ENST00000543215.5/6003, intron 2 of 5)	3840	RGS13
chr1	192654609	192655160	552	-1.05956	0.0343241	Intron (ENST00000543215.5/6003, intron 4 of 5)	10078	RGS13
chr1	192807242	192807588	347	-0.880686	0.044536	Intron (ENST00000644134.1/105371665, intron 1 of 6)	-1451	RGS2
chr1	192808581	192809296	716	0.892738	0.000278967	Promoter	0	RGS2
chr1	192879499	192879719	221	-1.3039	0.0404321	Intron (ENST00000644134.1/105371665, intron 1 of 6)	45996	LOC105371665
chr1	192904478	192904836	359	-1.74861	0.000741047	Intron (ENST00000644134.1/105371665, intron 1 of 6)	20879	LOC105371665
chr1	192936456	192937002	547	-0.901382	0.0149676	Intron (ENST00000646606.1/105371667, intron 3 of 6)	-10652	LOC105371664
chr1	192951969	192952437	469	-1.40219	0.00720874	Intron (ENST00000646606.1/105371667, intron 1 of 6)	2586	RGS2-AS1
chr1	192983431	192984012	582	-0.951048	0.00973804	Distal Intergenic	-25718	RGS2-AS1
chr1	192984136	192984404	269	-0.962156	0.0177975	Distal Intergenic	-26423	RGS2-AS1
chr1	193059063	193059210	148	0.991055	0.0251681	Promoter	7	UCHL5
chr1	193059229	193059880	652	0.919172	7.40485e-05	Promoter	0	UCHL5
chr1	193104971	193105731	761	1.05881	0.000128951	Promoter	0	GLRX2
chr1	193121646	193122551	906	0.696337	0.00161384	Promoter	0	CDC73
chr1	193338202	193338397	196	-1.47678	0.0436184	Intron (ENST00000420807.1/101929184, intron 1 of 3)	-7173	LINC01031
chr1	193537437	193537617	181	-1.1816	0.0471275	Intron (ENST00000656143.1/124904475, intron 1 of 5)	64213	LOC124904475
chr1	193614860	193615169	310	-1.23356	0.0249628	Intron (ENST00000656143.1/124904475, intron 1 of 5)	141636	LOC124904475
chr1	194297941	194298370	430	-1.36425	0.00521752	Distal Intergenic	148468	LOC124904475
chr1	194338461	194338917	457	-1.54548	0.00118645	Distal Intergenic	188988	LOC124904475
chr1	194341670	194341909	240	-1.90867	0.000615236	Distal Intergenic	192197	LOC124904475
chr1	195195427	195196004	578	-0.794633	0.00517472	Distal Intergenic	567421	LOC105371672
chr1	195415674	195415949	276	-1.59028	0.0060416	Distal Intergenic	347476	LOC105371672
chr1	196373089	196373243	155	-1.15186	0.0400328	Exon (ENST00000367433.9/343450, exon 14 of 27)	54964	KCNT2
chr1	196827956	196828215	260	-1.26951	0.0135469	Exon (ENST00000320493.10/3078, exon 4 of 6)	2732	CFHR1
chr1	196997542	196997748	207	-1.35774	0.0443176	Promoter	72	CFHR5
chr1	197137443	197137611	169	-1.5356	0.0222785	Intron (ENST00000367409.9/259266, intron 4 of 27)	2237	ASPM
chr1	197200710	197201808	1099	0.681765	0.00356242	Promoter	0	ZBTB41
chr1	197400637	197400774	138	-1.5687	0.0343591	Intron (ENST00000535699.5/23418, intron 5 of 12)	-13055	CRB1
chr1	197413620	197413910	291	-1.45015	0.00477208	Promoter	0	CRB1
chr1	197774956	197775750	795	0.762561	0.00114121	Promoter	0	DENND1B
chr1	197902368	197903248	881	0.949694	0.000288376	Promoter	0	C1orf53
chr1	197962046	197962195	150	-2.36545	0.0175935	Distal Intergenic	44674	LHX9
chr1	198156730	198157236	507	1.17878	3.44751e-05	Promoter	0	NEK7
chr1	198157303	198157767	465	1.64997	1.52621e-06	Promoter	182	NEK7
chr1	198159024	198159276	253	0.965981	0.000919085	Intron (ENST00000442588.5/140609, intron 1 of 3)	1903	NEK7
chr1	198241592	198241924	333	-1.58519	0.00500579	Intron (ENST00000442588.5/140609, intron 3 of 3)	20793	NEK7
chr1	198253798	198254044	247	-1.15554	0.0298066	Intron (ENST00000538004.5/140609, intron 3 of 9)	-23660	NEK7
chr1	198258491	198258841	351	-0.991882	0.034554	Intron (ENST00000538004.5/140609, intron 3 of 9)	-18863	NEK7
chr1	198352987	198353212	226	-1.39509	0.0264255	Distal Intergenic	75283	NEK7
chr1	198357986	198358277	292	-1.5657	0.00704212	Distal Intergenic	80282	NEK7
chr1	198462401	198462717	317	-1.7375	0.00677488	Intron (ENST00000660823.1/105371677, intron 1 of 1)	57160	LOC105371677
chr1	198465296	198465638	343	-1.2901	0.0382996	Intron (ENST00000660823.1/105371677, intron 1 of 1)	54239	LOC105371677
chr1	198641525	198641885	361	0.899826	0.0187631	Intron (ENST00000367379.6/5788, intron 2 of 6)	2237	PTPRC
chr1	198681839	198682199	361	0.576739	0.0408063	Intron (ENST00000367379.6/5788, intron 2 of 6)	-14682	PTPRC
chr1	198881220	198881629	410	-0.991368	0.0220157	Intron (ENST00000660348.1/100131234, intron 2 of 2)	-22067	MIR181A1
chr1	199226139	199226600	462	-0.991198	0.0141606	Intron (ENST00000452199.1/400800, intron 3 of 3)	77541	LINC02789
chr1	199308308	199308920	613	-1.99294	0.000226917	Intron (ENST00000452199.1/400800, intron 3 of 3)	159710	LINC02789
chr1	199434308	199434711	404	-2.10402	9.51565e-05	Distal Intergenic	285710	LINC02789
chr1	199590803	199590984	182	-1.72375	0.0350444	Distal Intergenic	-436630	NR5A2
chr1	200150745	200150949	205	-1.303	0.0181999	Intron (ENST00000236914.7/2494, intron 6 of 6)	106935	NR5A2
chr1	200354324	200354728	405	-1.17204	0.0118886	Exon (ENST00000637430.1/124904480, exon 2 of 6)	19086	LINC00862
chr1	200409283	200410415	1133	1.08471	4.05886e-05	Promoter	0	ZNF281
chr1	200471812	200472087	276	-1.45678	0.035823	Exon (ENST00000659976.2/ENST00000659976.2, exon 2 of 3)	-1977	LOC124904480
chr1	200620606	200621047	442	0.80091	0.00426111	Promoter	0	KIF14
chr1	200669331	200670208	878	1.54378	4.44388e-07	Promoter	0	DDX59-AS1
chr1	200738659	200739015	357	2.03446	1.39048e-05	Promoter	0	CAMSAP2
chr1	200739067	200739399	333	1.54762	0.00126283	Promoter	174	CAMSAP2
chr1	200739434	200739588	155	1.49854	0.0139872	Promoter	-191	CAMSAP2
chr1	200889515	200889854	340	-1.27967	0.00486306	Distal Intergenic	-1194	INAVA
chr1	201023569	201023880	312	0.892897	0.00196706	Promoter	0	KIF21B
chr1	201027836	201027976	141	-1.88099	0.00553996	Exon (ENST00000458003.1/101929305, exon 2 of 2)	-3160	LOC101929305
chr1	201057472	201057753	282	-1.02508	0.0394407	Intron (ENST00000362061.4/779, intron 28 of 43)	4740	CACNA1S
chr1	201114457	201114670	214	1.23117	0.00516469	3' UTR	-2006	CACNA1S
chr1	201154168	201154689	522	0.899039	0.00309704	Promoter	0	TMEM9
chr1	201191721	201191992	272	-1.26433	0.0105654	Intron (ENST00000335211.9/91156, intron 1 of 23)	896	IGFN1
chr1	201559752	201559975	224	1.18716	0.0111287	Intron (ENST00000648727.1/ENST00000648727.1, intron 1 of 1)	20625	NAV1
chr1	201828934	201829683	750	1.63446	1.1707e-06	Promoter	0	IPO9-AS1
chr1	201955164	201955634	471	1.40262	3.60234e-06	Promoter	0	TIMM17A
chr1	201982432	201982743	312	1.6022	0.000133807	Promoter	0	RNPEP
chr1	201982809	201983524	716	1.28418	0.00032986	Promoter	0	RNPEP
chr1	202144584	202144888	305	0.950254	0.0313428	Promoter	0	ARL8A
chr1	202315710	202315863	154	1.3092	0.017225	Intron (ENST00000367278.8/59352, intron 17 of 17)	26062	UBE2T
chr1	202341828	202342242	415	1.01352	0.000104638	Promoter	0	UBE2T
chr1	202348410	202348999	590	1.25816	3.39276e-05	Promoter	0	PPP1R12B
chr1	202808002	202808171	170	0.892494	0.0484264	Promoter	0	KDM5B
chr1	202810592	202810994	403	1.18457	0.000134512	Promoter	0	PCAT6
chr1	202888534	202889363	830	1.35142	4.2259e-06	Promoter	0	RABIF
chr1	202926802	202927402	601	1.45714	6.41045e-06	Promoter	0	KLHL12
chr1	202957861	202958558	698	1.21209	1.7993e-05	Promoter	0	ADIPOR1
chr1	202966996	202967696	701	1.53993	6.56265e-06	Promoter	0	CYB5R1
chr1	203007147	203007871	725	1.2043	2.11268e-05	Promoter	0	TMEM183A
chr1	203026289	203026900	612	0.847594	0.00255339	Promoter	0	PPFIA4
chr1	203267340	203267572	233	0.967759	0.0328559	Intron (ENST00000484834.5/1118, intron 1 of 11)	5237	CHIT1
chr1	203273149	203273657	509	1.00718	0.00397956	Promoter	0	LINC01353
chr1	203287307	203287902	596	1.03298	0.000690511	Promoter	0	LINC01353
chr1	203289531	203289910	380	0.775867	0.0076872	Distal Intergenic	1821	LINC01353
chr1	203290391	203290769	379	0.967649	0.0013725	Exon (ENST00000692478.1/ENST00000692478.1, exon 1 of 1)	2681	LINC01353
chr1	203305108	203305836	729	1.55179	5.41431e-07	Promoter	0	BTG2-DT
chr1	203327139	203328172	1034	1.26826	4.22171e-06	Distal Intergenic	21620	BTG2
chr1	203487426	203488043	618	1.18719	0.00252366	3' UTR	-6110	OPTC
chr1	203621468	203621851	384	-1.73464	0.00264329	Distal Intergenic	-4981	ATP2B4
chr1	203626664	203626937	274	1.36598	0.00145813	Promoter	0	ATP2B4
chr1	203674065	203674500	436	0.728364	0.0401611	Intron (ENST00000341360.7/493, intron 1 of 21)	43968	ATP2B4
chr1	203682430	203682688	259	-1.55727	0.00807056	Intron (ENST00000341360.7/493, intron 1 of 21)	-41209	ATP2B4
chr1	203795355	203796162	808	1.31957	2.41572e-05	Promoter	0	ZBED6
chr1	203824482	203824761	280	-1.27675	0.0287507	Intron (ENST00000367210.3/9877, intron 4 of 17)	-4510	ZC3H11A
chr1	203861330	203861924	595	1.1814	2.31648e-05	Promoter	0	SNRPE
chr1	204129113	204129352	240	0.970001	0.0261478	Distal Intergenic	6727	SOX13
chr1	204323887	204324197	311	-2.26077	4.42818e-05	Intron (ENST00000272203.8/22874, intron 1 of 22)	-16492	PLEKHA6
chr1	204363729	204363964	236	1.80606	0.000277808	Intron (ENST00000564627.2/22874, intron 3 of 4)	-3800	PLEKHA6
chr1	204411543	204412328	786	1.55496	5.16447e-07	Promoter	0	PPP1R15B
chr1	204438698	204438972	275	-1.649	0.00879538	Exon (ENST00000367187.7/5287, exon 24 of 34)	-6427	PIK3C2B
chr1	204494033	204494497	465	1.09984	0.00494342	5' UTR	204	PIK3C2B
chr1	204494523	204495017	495	1.18755	0.000327391	Promoter	0	PIK3C2B
chr1	204506365	204506782	418	0.965856	0.0116807	Distal Intergenic	-9597	MDM4
chr1	204506861	204507231	371	0.974307	0.00935537	Distal Intergenic	-9148	MDM4
chr1	204516204	204516782	579	1.55326	1.2793e-06	Promoter	0	MDM4
chr1	204521247	204521621	375	0.781978	0.0490697	Intron (ENST00000367183.7/4194, intron 1 of 2)	-3869	MDM4
chr1	204746941	204747112	172	1.33454	0.0141639	Distal Intergenic	-61203	LRRN2
chr1	204806996	204807252	257	0.952641	0.0206146	Distal Intergenic	-21399	NFASC
chr1	204807257	204807530	274	0.909562	0.0154949	Distal Intergenic	-21121	NFASC
chr1	205121697	205122116	420	1.24116	0.0026521	Promoter	0	RBBP5
chr1	205122184	205122478	295	1.14113	0.00230128	Promoter	-169	RBBP5
chr1	205172801	205173120	320	-1.48574	0.0219958	Intron (ENST00000367161.7/25778, intron 2 of 11)	38446	DSTYK
chr1	205211117	205211891	775	1.25806	2.84794e-05	Promoter	0	DSTYK
chr1	205256252	205256452	201	1.06355	0.0234908	Promoter	51	TMCC2
chr1	205321655	205322004	350	1.45183	0.000337747	Promoter	0	NUAK2
chr1	205591885	205592357	473	0.718919	0.0305136	Promoter	0	MFSD4A
chr1	205616534	205616790	257	-1.35744	0.0271329	3' UTR	8877	ELK4
chr1	205631048	205632230	1183	1.46043	4.27668e-07	Promoter	0	ELK4
chr1	205719809	205720103	295	-2.15532	0.0017234	Promoter	-83	NUCKS1
chr1	205749276	205750071	796	1.43878	8.44333e-07	Promoter	111	NUCKS1
chr1	205750089	205750482	394	0.90533	0.00346742	Promoter	0	NUCKS1
chr1	205775069	205775606	538	0.987001	0.0137521	Promoter	0	RAB29
chr1	205812987	205813565	579	1.31867	1.09347e-05	Promoter	0	SLC41A1
chr1	205849804	205850364	561	1.09578	0.00875816	Promoter	0	PM20D1
chr1	205919061	205919242	182	0.97343	0.0497462	Intron (ENST00000340781.8/115019, intron 17 of 20)	5503	SLC26A9
chr1	206202790	206203683	894	1.19342	9.01758e-07	Promoter	0	SRGAP2
chr1	206393869	206394078	210	-1.93311	0.00333892	Intron (ENST00000573034.8/23380, intron 7 of 22)	-10885	SRGAP2
chr1	206544883	206545097	215	1.28021	0.0079887	Exon (ENST00000624347.1/ENST00000624347.1, exon 1 of 1)	-12068	RASSF5
chr1	206557049	206557370	322	1.31428	0.000474375	Promoter	0	RASSF5
chr1	206563057	206563346	290	1.31682	0.000937454	Intron (ENST00000579436.7/83593, intron 2 of 5)	5496	RASSF5
chr1	206578246	206578589	344	-0.773701	0.0485506	Intron (ENST00000579436.7/83593, intron 2 of 5)	-4531	RASSF5
chr1	206612169	206612712	544	1.32256	1.00538e-05	Promoter	0	EIF2D
chr1	206635244	206636018	775	0.759422	0.00423384	Promoter	0	DYRK3-AS1
chr1	206684719	206685032	314	1.28494	0.000402192	Promoter	0	MAPKAPK2
chr1	206685505	206685802	298	1.68689	0.000418876	Exon (ENST00000367103.4/9261, exon 1 of 10)	561	MAPKAPK2
chr1	206803167	206803696	530	0.769547	0.00251296	Intron (ENST00000662320.1/29949, intron 2 of 2)	-25181	IL19
chr1	206897194	206897641	448	-1.30457	0.0191952	Promoter	0	IL24
chr1	206912639	206912779	141	1.16835	0.0434108	Intron (ENST00000367091.8/9214, intron 3 of 7)	-2694	FCMR
chr1	207050921	207051138	218	1.01531	0.0146113	Promoter	70	YOD1
chr1	207052911	207053472	562	0.690067	0.0064664	Promoter	0	PFKFB2
chr1	207321011	207322038	1028	1.03637	7.00479e-06	Promoter	0	CD55
chr1	207390155	207390446	292	-1.15538	0.0125133	Distal Intergenic	25790	LOC124904498
chr1	207500335	207500643	309	-1.70609	0.00279324	Intron (ENST00000367050.8/1378, intron 1 of 12)	3994	CR1
chr1	207572024	207572224	201	-2.32325	0.00547653	Intron (ENST00000400960.7/1378, intron 19 of 38)	-72889	CR1L
chr1	207751801	207752501	701	0.662332	0.00243467	Promoter	0	CD46
chr1	207868705	207869273	569	1.23056	0.00125574	Promoter	0	MIR29B2CHG
chr1	207963511	207963857	347	1.38092	9.11736e-05	Exon (ENST00000638446.1/105372883, exon 3 of 5)	4219	LINC02767
chr1	208318490	208318701	212	-1.84306	0.00680259	Distal Intergenic	-47823	LOC124904501
chr1	208437451	208437824	374	-2.15016	0.000533346	Distal Intergenic	-166784	LOC124904501
chr1	208604223	208604693	471	-2.16126	7.67717e-05	Distal Intergenic	9602	LINC01735
chr1	208987748	208988103	356	-1.59276	0.00220468	Distal Intergenic	15294	LINC01774
chr1	209039339	209039878	540	-1.29277	0.00273688	Distal Intergenic	66885	LINC01774
chr1	209435776	209435979	204	-1.10691	0.0315672	Distal Intergenic	3643	MIR205
chr1	209602145	209602358	214	-1.02638	0.0376113	Intron (ENST00000361322.3/57172, intron 3 of 12)	-5436	CAMK1G
chr1	209659876	209660185	310	-1.08779	0.0202787	Distal Intergenic	-7451	LAMB3
chr1	209724060	209724647	588	0.801218	0.0144305	Promoter	0	HSD11B1-AS1
chr1	209747659	209748111	453	1.03688	0.000172356	Distal Intergenic	-7921	TRAF3IP3
chr1	209767210	209767376	167	-1.63418	0.00359957	Intron (ENST00000400959.7/80342, intron 8 of 13)	-1112	TRAF3IP3
chr1	209769484	209769771	288	0.73473	0.0346733	Intron (ENST00000400959.7/80342, intron 8 of 13)	869	TRAF3IP3
chr1	209784247	209784974	728	0.885688	0.000352923	Promoter	0	C1orf74
chr1	209827568	209828246	679	0.919789	0.000627184	Promoter	0	UTP25
chr1	209884290	209884576	287	-1.18779	0.0224406	Distal Intergenic	-16347	SYT14
chr1	209884726	209885028	303	-1.61352	9.38164e-05	Distal Intergenic	-15895	SYT14
chr1	210246516	210246861	346	-1.85728	0.00239906	Exon (ENST00000482421.1/56256, exon 4 of 4)	8538	SERTAD4
[truncated: 21,454 more rows]

## Sheet: Supplementary Table 3
Chromosome	Start	End
chr1	826567	828151
chr1	837627	838727
chr1	839270	839657
chr1	840949	845440
chr1	858485	859045
chr1	903796	904964
chr1	958470	961473
chr1	966001	967441
chr1	1012756	1015117
chr1	1019154	1020936
chr1	1039674	1040791
chr1	1068407	1069623
chr1	1115334	1116155
chr1	1116486	1117024
chr1	1122012	1122795
chr1	1136223	1138101
chr1	1143362	1146019
chr1	1157417	1159000
chr1	1200664	1202439
chr1	1212233	1215077
chr1	1230580	1232068
chr1	1232369	1233395
chr1	1249111	1249659
chr1	1250083	1250424
chr1	1250629	1251869
chr1	1272345	1274739
chr1	1304322	1309822
chr1	1323999	1326779
chr1	1347918	1349129
chr1	1349547	1350097
chr1	1371646	1372200
chr1	1374288	1376646
chr1	1397557	1400979
chr1	1406071	1408284
chr1	1470660	1472723
chr1	1505088	1505767
chr1	1511373	1512934
chr1	1539579	1541119
chr1	1573466	1576032
chr1	1600228	1600575
chr1	1605503	1607939
chr1	1613440	1617235
chr1	1628717	1632982
chr1	1657619	1660032
chr1	1661751	1662533
chr1	1662919	1663542
chr1	1677121	1679621
chr1	1690913	1694077
chr1	1723397	1725298
chr1	1727703	1731503
chr1	1743835	1747240
chr1	1777683	1784182
chr1	1889482	1892817
chr1	1908047	1910022
chr1	1918254	1920278
chr1	2049339	2051801
chr1	2132226	2134255
chr1	2148065	2149888
chr1	2188747	2190492
chr1	2193478	2196398
chr1	2198293	2200287
chr1	2204055	2205029
chr1	2205272	2206245
chr1	2226470	2227928
chr1	2228725	2239105
chr1	2239344	2242255
chr1	2250743	2253083
chr1	2253377	2257048
chr1	2287587	2291771
chr1	2298382	2302727
chr1	2314326	2316396
chr1	2390905	2391550
chr1	2391788	2392932
chr1	2401083	2401396
chr1	2411816	2417899
chr1	2499175	2500695
chr1	2521413	2527290
chr1	2546359	2551168
chr1	2554492	2559442
chr1	2575672	2579851
chr1	2580649	2581346
chr1	2582657	2588135
chr1	2641757	2643689
chr1	2839749	2840991
chr1	2859374	2860124
chr1	3032212	3035260
chr1	3316422	3317287
chr1	3528909	3532426
chr1	3623054	3625995
chr1	3649454	3650144
chr1	3746598	3748448
chr1	3771708	3773297
chr1	3795562	3797078
chr1	3856555	3858380
chr1	3899351	3903819
chr1	5328585	5332523
chr1	5386181	5388943
chr1	5389174	5392436
chr1	5991102	5992430
chr1	5992637	5995657
chr1	6005692	6006759
chr1	6024943	6029824
chr1	6198723	6200653
chr1	6234567	6236673
chr1	6347881	6349364
chr1	6358334	6360900
chr1	6392225	6395371
chr1	6446887	6448168
chr1	6459051	6463709
chr1	6464113	6468335
chr1	6490014	6492424
chr1	6496372	6498573
chr1	6542038	6548534
chr1	6552516	6555632
chr1	6579209	6581298
chr1	6598737	6604547
chr1	6612430	6616234
chr1	6624525	6626180
chr1	6700940	6702563
chr1	6784114	6785095
chr1	6785477	6786865
chr1	7680105	7681187
chr1	7770890	7772163
chr1	7783053	7784941
chr1	7827066	7827695
chr1	7930047	7930871
chr1	7942196	7942735
chr1	7953600	7954865
chr1	7956797	7957254
chr1	7960720	7962306
chr1	8025554	8027112
chr1	8151656	8153894
chr1	8167188	8171636
chr1	8182004	8182427
chr1	8182718	8183592
chr1	8216783	8217947
chr1	8317850	8318926
chr1	8391242	8391570
chr1	8395109	8396165
chr1	8421728	8422137
chr1	8422445	8425726
chr1	8426068	8427392
chr1	8448942	8449255
chr1	8462288	8463050
chr1	8478546	8478904
chr1	8508821	8509073
chr1	8509437	8511068
chr1	8511595	8513122
chr1	8522479	8523259
chr1	8524679	8526422
chr1	8601782	8602420
chr1	8603721	8603990
chr1	8702914	8703475
chr1	8816796	8818268
chr1	8873501	8873948
chr1	8876494	8879634
chr1	8898615	8900977
chr1	8917530	8919178
chr1	8919527	8922704
chr1	8922941	8930010
chr1	8936916	8937889
chr1	8942091	8949787
chr1	8962337	8968482
chr1	8968717	8972768
chr1	8986162	8989476
chr1	9082611	9085103
chr1	9121740	9122311
chr1	9128140	9129913
chr1	9234130	9236149
chr1	9292449	9294912
chr1	9411016	9411397
chr1	9425282	9427259
chr1	9427835	9429665
chr1	9538775	9540495
chr1	9558106	9559378
chr1	9559718	9560634
chr1	9588750	9590618
chr1	9625812	9632578
chr1	9643671	9644510
chr1	9650826	9656241
chr1	9656468	9656905
chr1	9676112	9677558
chr1	9687056	9691317
chr1	9703914	9705067
chr1	9705336	9705573
chr1	9706094	9706546
chr1	9712834	9713274
chr1	9714350	9725474
chr1	9725691	9731963
chr1	9786620	9787747
chr1	9787968	9788380
chr1	9799349	9799991
chr1	9822841	9824905
chr1	9825159	9825883
chr1	9909103	9910285
chr1	9910654	9911889
chr1	9942510	9944322
chr1	9949981	9951104
chr1	10032377	10032681
chr1	10032891	10033861
chr1	10209759	10211642
chr1	10397855	10399965
chr1	10414426	10415688
chr1	10429273	10431321
chr1	10471766	10472978
chr1	10474384	10476013
chr1	10494809	10496733
chr1	10509948	10511082
chr1	10511436	10513791
chr1	10693586	10694425
chr1	10904498	10905256
chr1	10905895	10907371
chr1	10939439	10940450
chr1	11011791	11013582
chr1	11058673	11059970
chr1	11060190	11061618
chr1	11099235	11100690
chr1	11261824	11263477
chr1	11272812	11274891
chr1	11279411	11287360
chr1	11294358	11295923
chr1	11653738	11656074
chr1	11663801	11665069
chr1	11680339	11682027
chr1	11718843	11720273
chr1	11730673	11732287
chr1	11735801	11737333
chr1	11802742	11803904
chr1	11804759	11806827
chr1	11907827	11910152
chr1	11924637	11927023
chr1	11934071	11935086
chr1	11979562	11981490
chr1	12018629	12020271
chr1	12129444	12136039
chr1	12142160	12153829
chr1	12156588	12156870
chr1	12157462	12159646
chr1	12160424	12162922
chr1	12166233	12169062
chr1	12171931	12176144
chr1	12176547	12180095
chr1	12203860	12205650
chr1	12208274	12211715
chr1	12229543	12231372
chr1	12344333	12346141
chr1	12383772	12385081
chr1	12435220	12435718
chr1	12435982	12436947
chr1	12438331	12439486
chr1	12440585	12440879
chr1	12449709	12450759
chr1	12453994	12454900
chr1	12455645	12456903
chr1	12457948	12459102
chr1	12470206	12470448
chr1	12470971	12471533
chr1	12472104	12474322
chr1	12475057	12475757
chr1	12477815	12479715
chr1	12479931	12480612
chr1	12480832	12482375
chr1	12509550	12511900
chr1	12594649	12596540
chr1	12601047	12605313
chr1	12606599	12606930
chr1	12615243	12619927
chr1	13699399	13701597
chr1	13702812	13703181
chr1	13729655	13732684
chr1	13732976	13733903
chr1	13736141	13736479
chr1	13748517	13750183
chr1	15409020	15411972
chr1	15523885	15525919
chr1	15526137	15527464
chr1	15575908	15583635
chr1	15583926	15585946
chr1	15603178	15603562
chr1	15616109	15618310
chr1	15683036	15685306
chr1	15695432	15698905
chr1	15758449	15759316
chr1	15833104	15833762
chr1	15834175	15837737
chr1	15846327	15850308
chr1	15892836	15893205
chr1	15893699	15894107
chr1	15949013	15952070
chr1	15975341	15977041
chr1	16012495	16013666
chr1	16073142	16074033
chr1	16154008	16156067
chr1	16161774	16162878
chr1	16205619	16208116
chr1	16216943	16217896
chr1	16235861	16237815
chr1	16244129	16244504
chr1	16351468	16353230
chr1	16366091	16366665
chr1	16367130	16368505
chr1	16384535	16384840
chr1	16390151	16390484
chr1	16419658	16423317
chr1	16440106	16443206
chr1	16497762	16500088
chr1	16512658	16514989
chr1	16534173	16535916
chr1	16612594	16614065
chr1	16615366	16615600
chr1	16642039	16646281
chr1	16646877	16648576
chr1	16665770	16667540
chr1	16686054	16686258
chr1	16700417	16701991
chr1	16739959	16742119
chr1	16758958	16759384
chr1	16872607	16873853
chr1	16888733	16890036
chr1	16895312	16897404
chr1	16903068	16906713
chr1	16911833	16915475
chr1	16960587	16961882
chr1	17010666	17012299
chr1	17053325	17054896
chr1	17436594	17440801
chr1	18651932	18652407
chr1	18902050	18903380
chr1	18922097	18925544
chr1	18925900	18929954
chr1	18941768	18942656
chr1	18946563	18952448
chr1	18954439	18955145
chr1	18955325	18957603
chr1	19068060	19075775
chr1	19180208	19180500
chr1	19209474	19211610
chr1	19250872	19253567
chr1	19311221	19313060
chr1	19389915	19393261
chr1	19435664	19435942
chr1	19445916	19446192
chr1	19447422	19448354
chr1	19451990	19457893
chr1	19458331	19471089
chr1	19475441	19480941
chr1	19483306	19487889
chr1	19596100	19598663
chr1	19598961	19599374
chr1	19599752	19601560
chr1	19606213	19606795
chr1	19644532	19645493
chr1	19798553	19801731
chr1	19881443	19882013
chr1	19882313	19883196
chr1	20151936	20152701
chr1	20184726	20187571
chr1	20248324	20249677
chr1	20321647	20323625
chr1	20485647	20487039
chr1	20507601	20508477
chr1	20632962	20635037
chr1	20660465	20663070
chr1	20696459	20697200
chr1	20732269	20733728
chr1	20785933	20788187
chr1	21021499	21021934
chr1	21175737	21177527
chr1	21278916	21282835
chr1	21284821	21285127
chr1	21288746	21300781
chr1	21321542	21323616
chr1	21323812	21327886
chr1	21328478	21330083
chr1	21333254	21337470
chr1	21339673	21339981
chr1	21343769	21346365
chr1	21439662	21441043
chr1	21668869	21670198
chr1	21781411	21783814
chr1	21937411	21937881
chr1	21955152	21959716
chr1	22018605	22021104
chr1	22024061	22027071
chr1	22030291	22033962
chr1	22037114	22044572
chr1	22051527	22053859
chr1	22055056	22055285
chr1	22055508	22055730
chr1	22076136	22076580
chr1	22076827	22077167
chr1	22104015	22104298
chr1	22105279	22105626
chr1	22450577	22453104
chr1	23018764	23020429
chr1	23119241	23121048
chr1	23167228	23169339
chr1	23177390	23178035
chr1	23343168	23345321
chr1	23367433	23369953
chr1	23421922	23425514
chr1	23483430	23485182
chr1	23523889	23529101
chr1	23531411	23531772
chr1	23553206	23560580
chr1	23567658	23569018
chr1	23577000	23578646
chr1	23591471	23593943
chr1	23594503	23595341
chr1	23598422	23604567
chr1	23604785	23609778
chr1	23610134	23622253
chr1	23626439	23629514
chr1	23629765	23630071
chr1	23634378	23635874
chr1	23691733	23693174
chr1	23742686	23745029
chr1	23777377	23779517
chr1	23790305	23792571
chr1	23799367	23801795
chr1	23824782	23826647
chr1	23838419	23838709
chr1	23867498	23869292
chr1	23958273	23961187
chr1	23979609	23981351
chr1	24186756	24187947
chr1	24321404	24322967
chr1	24392385	24392772
chr1	24393805	24394277
chr1	24413199	24414254
chr1	24415725	24417457
chr1	24437536	24437894
chr1	24463735	24464675
chr1	24465540	24465805
chr1	24474297	24474952
chr1	24479550	24489370
chr1	24500559	24506331
chr1	24506819	24509345
chr1	24509567	24513629
chr1	24514669	24514924
chr1	24517129	24517470
chr1	24522185	24522784
chr1	24523045	24523448
chr1	24525693	24526362
chr1	24527112	24527370
chr1	24534145	24534830
chr1	24535073	24537058
chr1	24537582	24537929
chr1	24555580	24556683
chr1	24641200	24643015
chr1	24643242	24644388
chr1	24745350	24746100
chr1	24847795	24848920
chr1	24924568	24926291
chr1	24927451	24931368
chr1	24963040	24966853
chr1	24980710	24982066
chr1	24988206	24996884
chr1	25020032	25026110
chr1	25032549	25035389
chr1	25231867	25234110
chr1	25238880	25241063
chr1	25245883	25248152
chr1	25266640	25268884
chr1	25328868	25330166
chr1	25336835	25338998
chr1	25356119	25356485
chr1	25363115	25363800
chr1	25429872	25430609
chr1	25430839	25431938
chr1	25466917	25467343
chr1	25473875	25475610
chr1	25504766	25507888
chr1	25520710	25521410
chr1	25543213	25546623
chr1	25546909	25566124
chr1	25566378	25568027
chr1	25571094	25573665
chr1	25615392	25618808
chr1	25619015	25623347
chr1	25623650	25624532
chr1	25626342	25626653
chr1	25627258	25628109
chr1	25629382	25629785
chr1	25630846	25632303
chr1	25632537	25633362
chr1	25634466	25635178
chr1	25636770	25637136
chr1	25640897	25641533
chr1	25641910	25644381
chr1	25644613	25646392
chr1	25646947	25648638
chr1	25651110	25651594
chr1	25661413	25661722
chr1	25666263	25667551
chr1	25667753	25670790
chr1	25673943	25675067
chr1	25675640	25677956
chr1	25678876	25679468
chr1	25695205	25696989
chr1	25699369	25699997
chr1	25703029	25704548
chr1	25706066	25706995
chr1	25734985	25735365
chr1	25753360	25757460
chr1	25764776	25780327
chr1	25784686	25785684
chr1	25793775	25794127
chr1	25795722	25798309
chr1	25798685	25801554
chr1	25815683	25818307
chr1	25818633	25822064
chr1	25859343	25860400
chr1	25874293	25876417
chr1	25905181	25907279
chr1	25922292	25923525
chr1	25968419	25973197
chr1	25973463	25973942
chr1	25989308	25992264
chr1	25996246	25998047
chr1	25998389	25999391
chr1	26034773	26036371
chr1	26110511	26112722
chr1	26126720	26128315
chr1	26145048	26145269
chr1	26164109	26164784
chr1	26169314	26170949
chr1	26200691	26204699
chr1	26225108	26226115
chr1	26233381	26235847
chr1	26275513	26276860
chr1	26277183	26282199
chr1	26282289	26298170
chr1	26305780	26310479
chr1	26313849	26322441
chr1	26335982	26337411
chr1	26369504	26375011
chr1	26375273	26375687
chr1	26376907	26377379
chr1	26377744	26379433
chr1	26431417	26432799
chr1	26471439	26473694
chr1	26499659	26502125
chr1	26529344	26531638
chr1	26534828	26548428
chr1	26619968	26621896
chr1	26677468	26678018
chr1	26692178	26693587
chr1	26694263	26698447
chr1	26709309	26709517
chr1	26723110	26723921
chr1	26727642	26727905
chr1	26743454	26743786
chr1	26745550	26746132
chr1	26746519	26746940
chr1	26748091	26748647
chr1	26785208	26789263
chr1	26799018	26802609
chr1	26825418	26828084
chr1	26832405	26835193
chr1	26863936	26866075
chr1	26889461	26891193
chr1	26899837	26901936
chr1	26921665	26922500
chr1	26959263	26960738
chr1	26994453	26994762
chr1	27111498	27112880
chr1	27113640	27114484
chr1	27136004	27139599
chr1	27141382	27142975
chr1	27152778	27156238
chr1	27161317	27162446
chr1	27233670	27234350
chr1	27234600	27236138
chr1	27257738	27259050
chr1	27321370	27323214
chr1	27340629	27344432
chr1	27348819	27350047
chr1	27355246	27358345
chr1	27359286	27361069
chr1	27403125	27403597
chr1	27418351	27418654
chr1	27421430	27421912
chr1	27422177	27423049
chr1	27427246	27431034
chr1	27432372	27433080
chr1	27434348	27436516
chr1	27453312	27453973
chr1	27454299	27454768
chr1	27488720	27491493
chr1	27520187	27528903
chr1	27555262	27556542
chr1	27568726	27569235
chr1	27601824	27604598
chr1	27608948	27609694
chr1	27611792	27619898
chr1	27633767	27635750
chr1	27643596	27644549
chr1	27658370	27660931
chr1	27661255	27663791
chr1	27669114	27670504
chr1	27671337	27673274
chr1	27724998	27725652
chr1	27725962	27726845
chr1	27772906	27773965
chr1	27830028	27831648
chr1	27862168	27865022
chr1	27865934	27870266
chr1	27870878	27874368
chr1	27887200	27890208
chr1	27913903	27915334
chr1	27934956	27935547
chr1	27940064	27940532
chr1	27942164	27942477
chr1	27942700	27944609
chr1	27944852	27946331
chr1	27958843	27962025
chr1	27992111	27992683
chr1	28055533	28055771
chr1	28087598	28089618
chr1	28168696	28169100
chr1	28232162	28233072
chr1	28233279	28233880
chr1	28235140	28237126
chr1	28242919	28245940
chr1	28246609	28248641
chr1	28248868	28249266
chr1	28259481	28260890
chr1	28328077	28330230
chr1	28369124	28370588
chr1	28450634	28450947
chr1	28504703	28508156
chr1	28517933	28519383
chr1	28551914	28552803
chr1	28553034	28554198
chr1	28580679	28582287
chr1	28642252	28644404
chr1	28647345	28649670
chr1	28667553	28669999
chr1	28736224	28738153
chr1	28775033	28775789
chr1	28785311	28785776
chr1	28881862	28885200
chr1	28885492	28885912
chr1	28886164	28888387
chr1	28913645	28915649
chr1	28916239	28918830
chr1	28919357	28919746
chr1	28922001	28923420
chr1	28923939	28926878
chr1	28927117	28929909
chr1	28930133	28932506
chr1	28934724	28935920
chr1	29166634	29166892
chr1	29180771	29182804
chr1	29230477	29231478
chr1	30717353	30718421
chr1	30718739	30720315
chr1	30731494	30732840
chr1	30737426	30738134
chr1	30738341	30743683
chr1	30743950	30761235
chr1	30761470	30762820
chr1	30764928	30766365
chr1	30779461	30780088
chr1	31058292	31059025
chr1	31064453	31066462
chr1	31154567	31155813
chr1	31296206	31298146
chr1	31643969	31645690
chr1	31760522	31761045
chr1	31787669	31789743
chr1	31815736	31816228
chr1	31826389	31829037
chr1	31845649	31845939
chr1	31846343	31846613
chr1	31847184	31847468
chr1	31847802	31849932
chr1	31888295	31890627
chr1	31922127	31922515
chr1	31922784	31923818
chr1	31929932	31930421
chr1	31932679	31934295
chr1	31935183	31935492
chr1	31935844	31936385
chr1	31936761	31941344
chr1	31941674	31943175
chr1	31943636	31945403
chr1	31954659	31955424
chr1	31956140	31958663
chr1	31981181	31983347
chr1	31984110	31986345
chr1	32013184	32015191
chr1	32015867	32016175
chr1	32070872	32073787
chr1	32107100	32110296
chr1	32121700	32122269
chr1	32179040	32180852
chr1	32199787	32202354
chr1	32205062	32207144
chr1	32221389	32223391
chr1	32239926	32242356
chr1	32245957	32256961
chr1	32257124	32259848
chr1	32260632	32268209
chr1	32269107	32269371
chr1	32269921	32277615
chr1	32290761	32293886
chr1	32318789	32319178
chr1	32319532	32320279
chr1	32320612	32325071
chr1	32334147	32336793
chr1	32345002	32345519
chr1	32350357	32352606
chr1	32387323	32387580
chr1	32393863	32395311
chr1	32611949	32612716
chr1	32649513	32652151
chr1	32753601	32754641
chr1	32801350	32801663
chr1	32815754	32819470
chr1	32963063	32965277
chr1	32972707	32973313
chr1	32979976	32982561
chr1	33036017	33036980
chr1	33080755	33082182
chr1	33097347	33098189
chr1	33098667	33100464
chr1	33100754	33101346
chr1	33126605	33129388
chr1	33180618	33182160
chr1	33255091	33258688
chr1	33348722	33349778
chr1	33350006	33350697
chr1	33430196	33431377
chr1	33471911	33473090
chr1	34858698	34861261
chr1	34864119	34867443
chr1	34967502	34968314
chr1	34983649	34986106
chr1	35030216	35030446
chr1	35030751	35032405
chr1	35078578	35080161
chr1	35191762	35193205
chr1	35268310	35269687
chr1	35287652	35287922
chr1	35451556	35451903
chr1	35452233	35452563
chr1	35504845	35507763
chr1	35538250	35538654
chr1	35538892	35540648
chr1	35540901	35541132
chr1	35544905	35545281
chr1	35556641	35558787
chr1	35576775	35578724
chr1	35640515	35642315
chr1	35642534	35642780
chr1	35717870	35719568
chr1	35769173	35770281
chr1	35807506	35809230
chr1	35882719	35884213
chr1	35930164	35931992
chr1	36088018	36090128
chr1	36106452	36110257
chr1	36110536	36111935
chr1	36148167	36153716
chr1	36153879	36158712
chr1	36159082	36163198
chr1	36187348	36188321
chr1	36222436	36225390
chr1	36278614	36278872
chr1	36306115	36307703
chr1	36322752	36324761
chr1	36350211	36351900
chr1	36358717	36361973
chr1	36365010	36368066
chr1	36372200	36376430
chr1	36383865	36388169
chr1	36397160	36398547
chr1	36420497	36421831
chr1	36450074	36451453
chr1	36458238	36458573
chr1	36463465	36464981
chr1	37454412	37455609
chr1	37471386	37472843
chr1	37473115	37482268
chr1	37513623	37515615
chr1	37519026	37519644
chr1	37553517	37554386
chr1	37595375	37596312
chr1	37689571	37690535
chr1	37691397	37692269
chr1	37806769	37809295
chr1	37858992	37860638
chr1	37930287	37931749
chr1	37946209	37947827
chr1	37988920	37990766
chr1	37994558	37996681
chr1	38004098	38006656
chr1	38008966	38010404
chr1	38012025	38013404
chr1	38029655	38031180
chr1	38558611	38559760
chr1	38559779	38562284
chr1	38858345	38860662
chr1	38872528	38874094
chr1	38976637	38979300
chr1	38990443	38992683
chr1	38995616	38997017
chr1	38997360	38998365
chr1	39025383	39027347
chr1	39034310	39035986
chr1	39104817	39106242
chr1	39183588	39184615
chr1	39191584	39192580
chr1	39192805	39193159
chr1	39193648	39195442
chr1	39196331	39196988
chr1	39197336	39199996
chr1	39203910	39206295
chr1	39207242	39208131
chr1	39213897	39216486
chr1	39217285	39218087
chr1	39220339	39220769
chr1	39238118	39239283
chr1	39248805	39249075
chr1	39298862	39299115
chr1	39313825	39314374
chr1	39398672	39398938
chr1	39408077	39409832
chr1	39559176	39560121
chr1	39574530	39577358
chr1	39683637	39685013
chr1	39689920	39693061
chr1	39738240	39739859
chr1	39788679	39789622
chr1	39798525	39800050
chr1	39817041	39818388
chr1	39844581	39846461
chr1	39883077	39883985
chr1	39954625	39956533
chr1	40034183	40036245
chr1	40039127	40041894
chr1	40043119	40043918
chr1	40047802	40048445
chr1	40058174	40058855
chr1	40059303	40059597
chr1	40059816	40060932
chr1	40063087	40065028
chr1	40067316	40068598
chr1	40096636	40097861
chr1	40160587	40162369
chr1	40257260	40258973
chr1	40311712	40312895
chr1	40314841	40317714
chr1	40341339	40343589
chr1	40373373	40375119
chr1	40375613	40376349
chr1	40376982	40377503
chr1	40378975	40379954
chr1	40380426	40395623
chr1	40395977	40400704
chr1	40400896	40401344
chr1	40402440	40405549
chr1	40449723	40451508
chr1	40476928	40478287
chr1	40508274	40509690
chr1	40531261	40532207
chr1	40665249	40666560
chr1	40668744	40669087
chr1	40691180	40692836
chr1	40708952	40709710
chr1	40762787	40763059
chr1	40794458	40796356
chr1	40801483	40802957
chr1	40817822	40818904
chr1	40861130	40863351
chr1	40978905	40981142
chr1	41241182	41242991
chr1	41661253	41662212
chr1	41662432	41663030
chr1	41671946	41673503
chr1	41721213	41721472
chr1	41738616	41739894
chr1	41801657	41804543
chr1	41805734	41807638
chr1	41890697	41892994
chr1	41896316	41899661
chr1	41914039	41914814
chr1	41915699	41920519
chr1	42035094	42036684
chr1	42318301	42319346
chr1	42334196	42336008
chr1	42455171	42457861
chr1	42657227	42659353
chr1	42680998	42683605
chr1	42765830	42767943
chr1	42784874	42786006
chr1	42816061	42817488
chr1	42845916	42847468
chr1	42923155	42925223
chr1	42929563	42940412
chr1	42940756	42946681
chr1	42951716	42954933
chr1	42957157	42959990
chr1	43034139	43036558
chr1	43067846	43069043
chr1	43171480	43172477
chr1	43273897	43276104
chr1	43294929	43295175
chr1	43348751	43349772
chr1	43357993	43359455
chr1	43366132	43369417
chr1	43388780	43390320
chr1	43452953	43455019
chr1	43649034	43651692
chr1	43706572	43708239
chr1	43945696	43948326
chr1	43969992	43970748
chr1	43974161	43976459
chr1	43979449	43979899
chr1	43990749	43992656
chr1	44029098	44032198
chr1	44212249	44214257
chr1	44354571	44355290
chr1	44630632	44633149
chr1	44664753	44665509
chr1	44673546	44675055
chr1	44696046	44696317
chr1	44696698	44697753
chr1	44720251	44721295
chr1	44721541	44725756
chr1	44730044	44731915
chr1	44739291	44740313
chr1	44774579	44777242
chr1	44783688	44787449
chr1	44799043	44804852
chr1	44805975	44815271
chr1	44818588	44821669
chr1	44985613	44987269
chr1	45009209	45013197
chr1	45050980	45051297
chr1	45115091	45116173
chr1	45122766	45123119
chr1	45162283	45163342
chr1	45205588	45207301
chr1	45302869	45305162
chr1	45326606	45327643
chr1	45339023	45341614
chr1	45490324	45491201
chr1	45499256	45500057
chr1	45500281	45500855
chr1	45519452	45523459
chr1	45524590	45524917
chr1	45550061	45551580
chr1	45583420	45585078
chr1	45685511	45689293
chr1	45749246	45751936
chr1	45803350	45804313
chr1	46062287	46062581
chr1	46132175	46133652
chr1	46166243	46167927
chr1	46197370	46199499
chr1	46203081	46203837
chr1	46246892	46247406
chr1	46300751	46304747
chr1	46339721	46341834
chr1	46603081	46604967
chr1	46615302	46617658
chr1	46667155	46669387
chr1	46675425	46675845
chr1	46717810	46719594
chr1	46719818	46720371
chr1	47313960	47315531
chr1	47332617	47334932
chr1	47436682	47438394
chr1	48226251	48228593
chr1	48471614	48472021
chr1	48472242	48472872
chr1	48775704	48778049
chr1	50959453	50960840
chr1	50967957	50970537
chr1	50976389	50979023
chr1	51234866	51237311
chr1	51517893	51519629
chr1	51568354	51571067
chr1	51616997	51618392
chr1	51728502	51730566
chr1	51829087	51829347
chr1	51875576	51875840
chr1	51878001	51880504
chr1	51990098	51991157
chr1	52032350	52034235
chr1	52054422	52055875
chr1	52056106	52057042
chr1	52141641	52143017
chr1	52362254	52362733
chr1	52363634	52366781
chr1	52368455	52368898
chr1	52403743	52405183
chr1	52418974	52419378
chr1	52422441	52422924
chr1	52423743	52424587
chr1	52431078	52431371
chr1	52522630	52523652
chr1	52524226	52524579
chr1	52550520	52550886
chr1	52551627	52554060
chr1	52601325	52604462
chr1	52631224	52634905
chr1	52635176	52643031
chr1	52651938	52652296
chr1	52697556	52698753
chr1	52703008	52704350
chr1	52725678	52727440
chr1	52920831	52922346
chr1	52926476	52928716
chr1	53015207	53015524
chr1	53195726	53198691
chr1	53219636	53222224
chr1	53237289	53239221
chr1	53325490	53327925
chr1	53328164	53329293
chr1	53367010	53369400
chr1	53411517	53414254
chr1	53837456	53838692
chr1	53889179	53890804
chr1	53944765	53947336
chr1	54052238	54054624
chr1	54199420	54200976
chr1	54276742	54281902
chr1	54282156	54283111
chr1	54283582	54283933
chr1	54284526	54288981
chr1	54289513	54289753
chr1	54309821	54312303
chr1	54312540	54313364
chr1	54354026	54358076
chr1	54404926	54407588
chr1	54407951	54410084
chr1	54458814	54460571
chr1	54474215	54477443
chr1	54480104	54482831
chr1	54487536	54490662
chr1	54714990	54716305
chr1	54763718	54764635
chr1	54799040	54802218
chr1	55151838	55152117
chr1	55196718	55196985
chr1	55213253	55217033
chr1	55218675	55219226
chr1	58324840	58325236
chr1	58535280	58535645
chr1	58545672	58547149
chr1	58656045	58656245
chr1	58699194	58700648
chr1	58773280	58773547
chr1	58781753	58786090
chr1	58812350	58816982
chr1	58857610	58858472
chr1	58903218	58904398
chr1	58967921	58969584
chr1	59019469	59021134
chr1	59063500	59063788
chr1	59070902	59071909
chr1	59072413	59073037
chr1	59146575	59147225
chr1	59296247	59297682
chr1	59814072	59815729
chr1	59926361	59926938
chr1	61042860	61043677
chr1	61057102	61057425
chr1	61057622	61058033
chr1	61076550	61078015
chr1	61079477	61080175
chr1	61081398	61084015
chr1	61724060	61725743
chr1	61738920	61739218
chr1	61741997	61743471
chr1	61781600	61782641
chr1	61782991	61784156
chr1	61786063	61786489
chr1	62271560	62273757
chr1	62435076	62438519
chr1	62439173	62439400
chr1	62687394	62689025
chr1	62783151	62784647
chr1	63366921	63368466
chr1	63522560	63524141
chr1	63592567	63594890
chr1	63650136	63654589
chr1	64243665	64244021
chr1	64469744	64470822
chr1	64505178	64506294
chr1	64541472	64541849
chr1	64744353	64746082
chr1	64863963	64864547
chr1	64865773	64866044
chr1	64875678	64876463
chr1	64878849	64879197
chr1	64913951	64914165
chr1	64940296	64940647
chr1	64950081	64950388
chr1	64962323	64963268
chr1	64965218	64968834
chr1	65001165	65003430
chr1	65049022	65050995
chr1	65061060	65061366
chr1	65065496	65070517
chr1	65253812	65255304
chr1	65265610	65266331
chr1	65419248	65420290
chr1	65420491	65421373
chr1	66271890	66272337
chr1	66275300	66276251
chr1	66277128	66277849
chr1	66300155	66301644
chr1	66301972	66302375
chr1	66328396	66329227
chr1	66330448	66330871
chr1	66331570	66333089
chr1	66333454	66337869
chr1	66339921	66340318
chr1	66342591	66343115
chr1	66350199	66350463
chr1	66358317	66358669
chr1	66360203	66360488
chr1	66370390	66370680
chr1	66371279	66371602
chr1	66372325	66373037
chr1	66373325	66374031
chr1	66375646	66375973
chr1	66436642	66437227
chr1	66445361	66446478
chr1	66840644	66841815
chr1	66923961	66925844
chr1	66929458	66931119
chr1	66934341	66934697
chr1	66937280	66937562
chr1	66962468	66962680
chr1	67052746	67054821
chr1	67142584	67143004
chr1	67429023	67431460
chr1	67684280	67684562
chr1	67685030	67686976
chr1	67735858	67736980
chr1	70205074	70206170
chr1	70220516	70220898
chr1	70221085	70222295
chr1	70353424	70355347
chr1	70410322	70411708
chr1	71080155	71081472
chr1	71081671	71082063
chr1	74197724	74198610
chr1	74732080	74734269
chr1	75723860	75725217
chr1	75784778	75786887
chr1	75787117	75787902
chr1	75788245	75788663
chr1	76024644	76025065
chr1	76074239	76075302
chr1	76153951	76155295
chr1	76268302	76268547
chr1	76269788	76271181
chr1	76284824	76285415
chr1	76285861	76286109
chr1	76290481	76290964
chr1	77148624	77148934
chr1	77189305	77189549
chr1	77218639	77220001
chr1	77279370	77279704
chr1	77281564	77283260
chr1	77307610	77309453
chr1	77310301	77310774
chr1	77311666	77312923
chr1	77370620	77370954
chr1	77405255	77405892
chr1	77412120	77412491
chr1	77412678	77413596
chr1	77425176	77425606
chr1	77429193	77433431
chr1	77434751	77435730
chr1	77558836	77559139
chr1	77590046	77590348
chr1	77681531	77684376
chr1	77758992	77760101
chr1	77778727	77780288
chr1	77811695	77811905
chr1	77950179	77950489
chr1	77976609	77977620
chr1	77978111	77980309
chr1	78142844	78143445
chr1	78621233	78621666
chr1	78623553	78623816
chr1	78624067	78624287
chr1	78647096	78647702
chr1	78650965	78651721
chr1	83506613	83507055
chr1	83507403	83508481
chr1	83508708	83510004
chr1	83581824	83583890
chr1	83691972	83693382
chr1	83860393	83861343
chr1	83998832	83999414
chr1	84077416	84078831
chr1	84090470	84090813
chr1	84091469	84091894
chr1	84143000	84144135
chr1	84145163	84145450
chr1	84298317	84299489
chr1	84433286	84433691
chr1	84434184	84435609
chr1	84435818	84436372
chr1	84437098	84438165
chr1	84442768	84443890
chr1	84478695	84480308
chr1	84505240	84506917
chr1	84572594	84575297
chr1	84613456	84613728
chr1	84620380	84621245
chr1	84689860	84691754
chr1	84693060	84693989
chr1	84862905	84864249
chr1	84945105	84946241
chr1	84996711	84997876
chr1	85047894	85048927
chr1	85200158	85203327
chr1	85241244	85241516
chr1	85258680	85260269
chr1	85275785	85277648
chr1	85707368	85709173
chr1	86386401	86386702
chr1	86389947	86390529
chr1	86394840	86397504
chr1	86703768	86705663
chr1	86913459	86914417
chr1	86914605	86916014
chr1	87151898	87152370
chr1	87327978	87329884
chr1	87331290	87332467
chr1	87334396	87335743
chr1	88661090	88661426
chr1	88681875	88682331
chr1	88682548	88682888
chr1	88683097	88685364
chr1	88802363	88802653
chr1	88870979	88871278
chr1	88890193	88892159
chr1	88991130	88994009
chr1	89021274	89023414
chr1	89033511	89034730
chr1	89034948	89035573
chr1	89062934	89063246
chr1	89065517	89065888
chr1	89066113	89066627
chr1	89120142	89120378
chr1	89124395	89124950
chr1	89125209	89126270
chr1	89126603	89129774
chr1	89190036	89190333
chr1	89195251	89195530
chr1	89197768	89199492
chr1	89199838	89200347
chr1	89200901	89201733
chr1	89259381	89260420
chr1	89269225	89269625
chr1	89272230	89274906
chr1	89275294	89275829
chr1	89277883	89280307
chr1	89284186	89288063
chr1	89288751	89289176
chr1	89300272	89300478
chr1	89308118	89308394
chr1	89310868	89312163
chr1	89407789	89408036
chr1	89523697	89525740
chr1	89590413	89590659
chr1	89598472	89599020
chr1	89599294	89600477
chr1	89601816	89602055
chr1	89602860	89613268
chr1	89613881	89614287
chr1	89615113	89616433
chr1	89621125	89621717
chr1	89622061	89622727
chr1	89623416	89623769
chr1	89629769	89630216
chr1	89631281	89634766
chr1	89640074	89640389
chr1	89643119	89643417
chr1	89655535	89656562
chr1	89657276	89658660
chr1	89659015	89660833
chr1	89675294	89675625
chr1	89693620	89694011
chr1	89694386	89695326
chr1	89700065	89700347
chr1	89751923	89753166
chr1	89753474	89755190
chr1	89755593	89758576
chr1	89759242	89759574
chr1	89760632	89763765
chr1	89820499	89822766
chr1	89842872	89845124
chr1	89845694	89846679
chr1	89853657	89854011
chr1	89854714	89855059
chr1	89994777	89995768
chr1	91020920	91023121
chr1	91024141	91024456
chr1	91283234	91283585
chr1	91500094	91501790
chr1	91545297	91549679
chr1	91550395	91550956
chr1	91553286	91553740
chr1	91554147	91557635
chr1	91559186	91559657
chr1	91560129	91561205
chr1	91802156	91806000
chr1	91884810	91886788
chr1	91947712	91948255
chr1	92029807	92030672
chr1	92080040	92081737
chr1	92298491	92299647
chr1	92467738	92467944
chr1	92482092	92487169
chr1	92530134	92530775
chr1	92535591	92535874
chr1	92583137	92583517
chr1	92584860	92585490
chr1	92784314	92785398
chr1	92831383	92831678
chr1	92832007	92833169
chr1	92859310	92860063
chr1	92884178	92884469
chr1	92886056	92886316
chr1	92952083	92952657
chr1	92954462	92954721
chr1	92957441	92957685
chr1	92959450	92963028
chr1	92963283	92966518
chr1	92979942	92983537
chr1	92989151	92990896
chr1	92991225	92993195
chr1	93042008	93043258
chr1	93078528	93080246
chr1	93154956	93155239
chr1	93178986	93181120
chr1	93181349	93181992
chr1	93345066	93347218
chr1	93447774	93449274
chr1	93845578	93848344
chr1	93878025	93879832
chr1	93908568	93909969
chr1	94384611	94385691
chr1	94417682	94419471
chr1	94854196	94855269
chr1	94883282	94883543
chr1	94884124	94884441
chr1	94925625	94927821
chr1	94962479	94964733
chr1	95072207	95073740
chr1	95116851	95118170
chr1	95233246	95234950
chr1	96721300	96722889
chr1	97920321	97922021
chr1	98869141	98869467
chr1	98870413	98871584
chr1	98871842	98872729
chr1	99766329	99766716
chr1	99849436	99850760
chr1	99969240	99970740
chr1	100037421	100039474
chr1	100047370	100047732
chr1	100049458	100049753
chr1	100132309	100134063
chr1	100249044	100250231
chr1	100265449	100267080
chr1	100269735	100269964
chr1	100350913	100353691
chr1	100354867	100355285
chr1	100377002	100377419
chr1	100385766	100386183
chr1	100386411	100386785
chr1	100388035	100389439
chr1	100391320	100391998
chr1	100393292	100394979
chr1	100395595	100397620
chr1	100397885	100398997
chr1	100399591	100400177
chr1	100400513	100402297
chr1	100402587	100403229
chr1	100403617	100404920
chr1	100405117	100406037
chr1	100406543	100407037
chr1	100410387	100410675
chr1	100411010	100411371
chr1	100411781	100412134
chr1	100412452	100413288
chr1	100414118	100414386
chr1	100422987	100424258
chr1	100426155	100426410
chr1	100434198	100435143
chr1	100436366	100436668
chr1	100436893	100437753
chr1	100438284	100440488
chr1	100443308	100444753
chr1	100445894	100447444
chr1	100448410	100448774
chr1	100449327	100449811
chr1	100450054	100451526
chr1	100451877	100452650
chr1	100453028	100455034
chr1	100459079	100459437
chr1	100463835	100464491
chr1	100508590	100508799
chr1	100894587	100897040
chr1	100921839	100922363
chr1	100923092	100923957
chr1	100924162	100924591
chr1	100925090	100927572
chr1	100927663	100928468
chr1	100930877	100931211
chr1	100931989	100932524
chr1	100932925	100934170
chr1	100940808	100943718
chr1	100944054	100944364
chr1	100948110	100950261
chr1	100950700	100951261
chr1	100958092	100958486
chr1	100994435	100994961
chr1	100995425	100995825
chr1	101022822	101023097
chr1	101024030	101024456
chr1	101025162	101026810
chr1	101062932	101063210
chr1	101063959	101064920
chr1	101066279	101067094
chr1	101080879	101081788
chr1	101082812	101083145
chr1	101085890	101086308
chr1	101108117	101108547
chr1	101108822	101113841
chr1	101125592	101126202
chr1	101126668	101127082
chr1	101127413	101129316
chr1	101129622	101131763
chr1	101133759	101134134
chr1	101134346	101135277
chr1	101176596	101176877
chr1	101235014	101240985
chr1	101247519	101247822
chr1	101257507	101258511
chr1	101262677	101264915
chr1	101276302	101276684
chr1	101277256	101280329
chr1	101280571	101281811
chr1	101281951	101285044
chr1	101286181	101287351
chr1	101287633	101288435
chr1	101288959	101289385
chr1	101289737	101290282
chr1	101290561	101293341
chr1	101306624	101311725
chr1	101311937	101313294
chr1	103525513	103526586
chr1	107055916	107058027
chr1	107141093	107141866
chr1	107785177	107786070
chr1	107786330	107786632
chr1	107788257	107788483
chr1	107843965	107845198
chr1	107897393	107897795
chr1	107963031	107964959
chr1	108077500	108078663
chr1	108079486	108081163
chr1	108199653	108201029
chr1	108272438	108273151
chr1	108559248	108559516
chr1	108559949	108561293
chr1	108643918	108648923
chr1	108660350	108662466
chr1	108691465	108693782
chr1	108699190	108699457
chr1	108702041	108702780
chr1	108702994	108703815
chr1	108746244	108747658
chr1	108876483	108877477
chr1	108962577	108964113
chr1	109041002	109042570
chr1	109075596	109077254
chr1	109089864	109091780
chr1	109099745	109101583
chr1	109113886	109114613
chr1	109213468	109215369
chr1	109282757	109284046
chr1	109424284	109425437
chr1	109425760	109427352
chr1	109482984	109484898
chr1	109493277	109495300
chr1	109497501	109498746
chr1	109499044	109505521
chr1	109508294	109510613
chr1	109529877	109533031
chr1	109547845	109549356
chr1	109618761	109625653
chr1	109634858	109635303
chr1	109643635	109643961
chr1	109655245	109657007
chr1	109667773	109669026
chr1	109739721	109740858
chr1	109788805	109790246
chr1	109790469	109792040
chr1	109800925	109801168
chr1	109801512	109804591
chr1	109905363	109907266
chr1	109910082	109911860
chr1	109983975	109985685
chr1	110030646	110031612
chr1	110033886	110035639
chr1	110206591	110208476
chr1	110209369	110212891
chr1	110337594	110340407
chr1	110406435	110408669
chr1	110617675	110617991
chr1	110618207	110621041
chr1	110630034	110636311
chr1	110636493	110639908
chr1	110642198	110642562
chr1	110644417	110644816
chr1	110647722	110647962
chr1	110664812	110665130
chr1	110671348	110671680
chr1	110671957	110675809
chr1	110727287	110727726
chr1	110787261	110788719
chr1	110870791	110872090
chr1	110872352	110876292
chr1	110877065	110878553
chr1	110879730	110881318
chr1	110886459	110886809
chr1	110890244	110890606
chr1	110892314	110892643
chr1	110893863	110894420
chr1	110894702	110895169
chr1	110963068	110964766
chr1	111139299	111141011
chr1	111145537	111145929
chr1	111180843	111181206
chr1	111186856	111187091
chr1	111189835	111190398
chr1	111191645	111193672
chr1	111194059	111205709
chr1	111209090	111209376
chr1	111212460	111223781
chr1	111224606	111224925
chr1	111225282	111228889
chr1	111229245	111230934
chr1	111251584	111252149
chr1	111345973	111346853
chr1	111406453	111406885
chr1	111448370	111450216
chr1	111470106	111471824
chr1	111472086	111473092
chr1	111473338	111474987
chr1	111475601	111478696
chr1	111505517	111506645
chr1	111507106	111510275
chr1	111515263	111517231
chr1	111592047	111594721
chr1	111598459	111600723
chr1	111603990	111605142
chr1	111605589	111606173
chr1	111606406	111606838
chr1	111618880	111621235
chr1	111635657	111635970
chr1	111638418	111638765
chr1	111654826	111655126
chr1	111661380	111661829
chr1	111662882	111663308
chr1	111670194	111670469
chr1	111738262	111740494
chr1	111754688	111756485
chr1	112395848	112396937
chr1	112466057	112466559
chr1	112617314	112620663
chr1	112621755	112622109
chr1	112635594	112636065
chr1	112667552	112668294
chr1	112674082	112675837
chr1	112704439	112706117
chr1	112706644	112707734
chr1	112955258	112957827
chr1	113072520	113074119
chr1	113140840	113141285
chr1	113389490	113392030
chr1	113758022	113758237
chr1	113758653	113760117
chr1	113778319	113778645
chr1	113779564	113780209
chr1	113784386	113784897
chr1	113811325	113813656
chr1	113870469	113871110
chr1	113903937	113905929
chr1	113928654	113931082
chr1	113932228	113932802
chr1	113933427	113933923
chr1	113939918	113941499
chr1	113946710	113947766
chr1	113948091	113949350
chr1	113949618	113949919
chr1	113950439	113950897
chr1	113953573	113954320
chr1	114345959	114347057
chr1	114510047	114512416
chr1	114581201	114582631
chr1	114669549	114670828
chr1	114715983	114717297
chr1	114756659	114758371
chr1	114780106	114781345
chr1	115061794	115062668
chr1	115062821	115063051
chr1	115088656	115090733
chr1	115098101	115100449
chr1	116138792	116139260
chr1	116151048	116152602
chr1	116167578	116169733
chr1	116233136	116234282
chr1	116267567	116268580
chr1	116312425	116312660
chr1	116316491	116317080
chr1	116317353	116317654
chr1	116320264	116320577
chr1	116321530	116323950
chr1	116324218	116326944
chr1	116327851	116329981
chr1	116333785	116334468
chr1	116334795	116335249
chr1	116336363	116337229
chr1	116339889	116340224
chr1	116341836	116342136
chr1	116342392	116348165
chr1	116349480	116349821
chr1	116372227	116375471
chr1	116376124	116376962
chr1	116377496	116377971
chr1	116379069	116379470
chr1	116381859	116382218
chr1	116387200	116387894
chr1	116393493	116393816
chr1	116417145	116419664
chr1	116503182	116505183
chr1	116514907	116516201
chr1	116569087	116571936
chr1	116737428	116741204
chr1	116750717	116751558
chr1	116752925	116758953
chr1	116759477	116760112
chr1	116760443	116769691
chr1	116769831	116770996
chr1	116771375	116771723
chr1	116773954	116774231
chr1	116798840	116799786
chr1	116800281	116800961
chr1	116801671	116802131
chr1	116803133	116803993
chr1	116804335	116805135
chr1	116806160	116807105
chr1	116807407	116808192
chr1	116808528	116809356
chr1	116810310	116811073
chr1	116816596	116817298
chr1	116817590	116818028
chr1	116877389	116877694
chr1	116878273	116879714
chr1	116909532	116911584
chr1	116915249	116915489
chr1	116934114	116934506
chr1	116986512	116989386
chr1	117002940	117003299
chr1	117007371	117007716
chr1	117017089	117017463
chr1	117048613	117050233
chr1	117051351	117052467
chr1	117059158	117059983
chr1	117060342	117061243
chr1	117121322	117122822
chr1	117356882	117358807
chr1	117359101	117359652
chr1	117360479	117361205
chr1	117363640	117363970
chr1	117365427	117368522
chr1	117605124	117607823
chr1	117654075	117654673
chr1	117659591	117660049
chr1	117733999	117735622
chr1	117758573	117758953
chr1	117928854	117931078
chr1	119139860	119141428
chr1	119711775	119713414
chr1	120068222	120070330
chr1	120098566	120099900
chr1	120142504	120143115
chr1	120175818	120177391
chr1	120180047	120181153
chr1	120289133	120289996
chr1	120294921	120295248
chr1	120336679	120336974
chr1	120337352	120337891
chr1	120340201	120343377
chr1	120354171	120357824
chr1	120358069	120361604
chr1	120388306	120389688
chr1	120403964	120405399
chr1	120405633	120406433
chr1	120414604	120415977
chr1	120533423	120534080
chr1	120535738	120536113
chr1	120552259	120552478
chr1	120557019	120559672
chr1	120560010	120560781
chr1	120562301	120562944
chr1	120608412	120609050
chr1	120624498	120624963
chr1	120664872	120665682
chr1	120723191	120725160
chr1	120844008	120851903
chr1	120886685	120887060
chr1	120889661	120890572
chr1	120890812	120891816
chr1	120892042	120892417
chr1	120911731	120914992
chr1	120916832	120917794
chr1	120920392	120921129
chr1	120921383	120921982
chr1	120933598	120943975
chr1	120994511	120994837
chr1	121008303	121009929
chr1	121096910	121098236
chr1	121184909	121187354
chr1	121395838	121397494
chr1	121401416	121402349
chr1	121516557	121517267
chr1	121518513	121520323
chr1	121550546	121551291
chr1	121553029	121553612
chr1	121553826	121554226
chr1	121586261	121587608
chr1	143727733	143730182
chr1	143776528	143776870
chr1	143777468	143777993
chr1	143784329	143784929
chr1	143787538	143788027
chr1	143884637	143885702
chr1	143972582	143975042
chr1	144371119	144371890
chr1	144372274	144373617
chr1	144411728	144417138
chr1	144417391	144419542
chr1	144460698	144462146
chr1	144473206	144474027
chr1	144474241	144475601
chr1	144484989	144485366
chr1	144489664	144491005
chr1	144517453	144522906
chr1	144523290	144524527
chr1	144531330	144531877
chr1	144532132	144535611
chr1	144535965	144536408
chr1	144539134	144540747
chr1	144542412	144544150
chr1	144544393	144547944
chr1	144549994	144552449
chr1	144558768	144561500
chr1	144567065	144572544
chr1	144592911	144594260
chr1	144594839	144595407
chr1	145092733	145095415
chr1	145187838	145195551
chr1	145210554	145210807
chr1	145211297	145211846
chr1	145213811	145217346
chr1	145232717	145234733
chr1	145234988	145235699
chr1	145239682	145240028
chr1	145240879	145241093
chr1	145244939	145245182
chr1	145280462	145285661
chr1	145285884	145288433
chr1	145418713	145418944
chr1	145424842	145426079
chr1	145464880	145466567
chr1	145488135	145488881
chr1	145505702	145506390
chr1	145607118	145608740
chr1	145689824	145690264
chr1	145822640	145824889
chr1	145845298	145847355
chr1	145857874	145860277
chr1	145871640	145872745
chr1	145917625	145920357
chr1	145926385	145929181
chr1	145931912	145933765
chr1	145952684	145953223
chr1	145956885	145958375
chr1	145960152	145963642
chr1	145963885	145965001
chr1	145977141	145983652
chr1	145984442	145985853
chr1	145993515	145995308
chr1	145995534	146005368
chr1	146005578	146007450
chr1	146007698	146008345
chr1	146035397	146036310
chr1	146037008	146039798
chr1	146051483	146052736
chr1	146146055	146146360
chr1	146156489	146156971
chr1	146227761	146229797
chr1	146259467	146260930
chr1	146261206	146261629
chr1	146297713	146298709
chr1	146306637	146307912
chr1	146308228	146308514
chr1	146333611	146333915
chr1	146342070	146345390
chr1	146347409	146347740
chr1	146365323	146367985
chr1	146368200	146370770
chr1	146376078	146378648
chr1	146386020	146389512
chr1	146393069	146394391
chr1	146397540	146398001
chr1	146398359	146402573
chr1	146402997	146403223
chr1	146409121	146410751
chr1	146410972	146416466
chr1	146443248	146444584
chr1	146448892	146449773
chr1	146458608	146459958
chr1	146460351	146461013
chr1	146472139	146473186
chr1	146535572	146536632
chr1	146937332	146937752
chr1	146938116	146939971
chr1	147047602	147047935
chr1	147083839	147085611
chr1	147171193	147173443
chr1	147224837	147226290
chr1	147242267	147243757
chr1	147539957	147545035
chr1	147545920	147546297
chr1	147598624	147600804
chr1	147627465	147627668
chr1	147669320	147670941
chr1	147700124	147701174
chr1	147928349	147929133
chr1	148037935	148039704
chr1	148059933	148061678
chr1	148078832	148079557
chr1	148150828	148152439
chr1	148197278	148197773
chr1	148263074	148264356
chr1	148280029	148280452
chr1	148280734	148281825
chr1	148302505	148303509
chr1	148317786	148318971
chr1	148333831	148335624
chr1	148360985	148363053
chr1	148369384	148369654
chr1	148369862	148374802
chr1	148375266	148375641
chr1	148387008	148389380
chr1	148394229	148394514
chr1	148395202	148400702
chr1	148400909	148403595
chr1	148421990	148422190
chr1	148451114	148451461
chr1	148455219	148455574
chr1	148457303	148461284
chr1	148462849	148463261
chr1	148465338	148465648
chr1	148480648	148483340
chr1	148521728	148529520
chr1	148594717	148595084
chr1	148595711	148596236
chr1	148633312	148633597
chr1	148678537	148680480
chr1	148710240	148712834
chr1	148748446	148749506
chr1	148844207	148845007
chr1	148885337	148885711
chr1	148900932	148902276
chr1	148916856	148917238
chr1	148951213	148953972
chr1	148974862	148975256
chr1	149102601	149103985
chr1	149112152	149112936
chr1	149113212	149114767
chr1	149128552	149129864
chr1	149156317	149161934
chr1	149162189	149163447
chr1	149164024	149164378
chr1	149174489	149178072
chr1	149179681	149180605
chr1	149224365	149224602
chr1	149389886	149392002
chr1	149402054	149402379
chr1	149435445	149435679
chr1	149558167	149563432
chr1	149580742	149581150
chr1	149581719	149581985
chr1	149583202	149586594
chr1	149587112	149587415
chr1	149599581	149599863
chr1	149601490	149601757
chr1	149603847	149604278
chr1	149605789	149609292
chr1	149611410	149611909
chr1	149612356	149613265
chr1	149613965	149614263
chr1	149615670	149616110
chr1	149618999	149619308
chr1	149627643	149634751
chr1	149634952	149637695
chr1	149638688	149639276
chr1	149646312	149647484
chr1	149662450	149662661
chr1	149740050	149740710
chr1	149792614	149793823
chr1	149811597	149812412
chr1	149812814	149813764
chr1	149831446	149834714
chr1	149840172	149843880
chr1	149849820	149853897
chr1	149859873	149862356
chr1	149878725	149881095
chr1	149884975	149886691
chr1	149886893	149889781
chr1	149899492	149900534
chr1	149916605	149918253
chr1	149927084	149928645
chr1	150009624	150011145
chr1	150066762	150068284
chr1	150092841	150093217
chr1	150104589	150105005
chr1	150107526	150107950
chr1	150108581	150109357
chr1	150110169	150110843
chr1	150147014	150147570
chr1	150148935	150152619
chr1	150213092	150214609
chr1	150233712	150236158
chr1	150236379	150236829
chr1	150255754	150255951
chr1	150267627	150269515
chr1	150281359	150283617
chr1	150292955	150294898
chr1	150320420	150322163
chr1	150322814	150323086
chr1	150362524	150366068
chr1	150486439	150488466
chr1	150515000	150516522
chr1	150559920	150574297
chr1	150574668	150575339
chr1	150575599	150575876
chr1	150576815	150581183
chr1	150610175	150612223
chr1	150628703	150630434
chr1	150696977	150697428
chr1	150763812	150764820
chr1	150765354	150766277
chr1	150766738	150767068
chr1	150875805	150877633
chr1	150925191	150926866
chr1	150971874	150975857
chr1	150978689	150979621
chr1	150998994	151004722
chr1	151005072	151009616
chr1	151024359	151024722
chr1	151046561	151048912
chr1	151052928	151060724
chr1	151069580	151071930
chr1	151130962	151131672
chr1	151144901	151147569
chr1	151155476	151160147
chr1	151160638	151161931
chr1	151165000	151167775
chr1	151189432	151190834
chr1	151197490	151200055
chr1	151254107	151255207
chr1	151280934	151283942
chr1	151326660	151328630
chr1	151345829	151346481
chr1	151346677	151348030
chr1	151398546	151400891
chr1	151457388	151458690
chr1	151458968	151460009
chr1	151473096	151473782
[truncated: 29,485 more rows]

## Sheet: Supplementary Table 4
H3K27ac Peaks	H3K27ac Peaks Overlapping ATAC Peaks	Non-Promoter H3K27ac and ATAC Peak Overlaps	Putative Enhancers	Putative Enhancers with Differential Accessibility
31484	27282	10224	8690	2126

## Sheet: Supplementary Table 5
Chromosome	Start	End	ATAC log2 Fold Change(Chromatin Accessibility oxLDL/Buffer)	ATAC BH-Adjusted p Value	Hi-C Contacts with Promoter Regions
chr1	966852	967124	0.637784	0.102931	PLEKHN1, NOC2L, ENSG00000240731
chr1	1040715	1041133	1.04437	0.00217643	ENSG00000286989, AURKAIP1, MIR6808, MIR6726, AURKAIP1, UBE2J2, B3GALT6, ENSG00000230699, SDF4, MXRA8
chr1	1069043	1069206	1.38353	0.00256428	MXRA8, B3GALT6, C1QTNF12, AURKAIP1, ENSG00000272512, TNFRSF18, ENSG00000241180
chr1	1069265	1069487	1.29119	0.00333873	MXRA8, MIR6727, AGRN
chr1	1122181	1122396	0.800816	0.0673842	MIR6726, ENSG00000260179, B3GALT6, INTS11, ENSG00000260179, ACAP3, TAS1R3, AURKAIP1, ENSG00000231702, B3GALT6, SCNN1D, UBE2J2, ENSG00000242590, DVL1
chr1	1122416	1122562	0.360792	0.560296	CPTP
chr1	1137262	1137593	0.543983	0.212663	ENSG00000260179, LINC01770, C1QTNF12, MIR6727, TTLL10, UBE2J2
chr1	1144133	1144528	-0.132502	0.796899	UBE2J2, TNFRSF18, SCNN1D, TTLL10, ATAD3C, SDF4, ENSG00000260179
chr1	1157368	1157735	1.27221	0.00254918	SDF4, MIR6727, UBE2J2, SDF4
chr1	1157985	1158157	0.671033	0.197427	TNFRSF18, SCNN1D, TNFRSF18
chr1	1201361	1202021	1.66781	7.91688e-05	AURKAIP1, NOC2L, INTS11, ENSG00000285812, C1QTNF12, MIR6727
chr1	1250189	1250449	0.608453	0.16133	ENSG00000242590, ENSG00000291156, ENSG00000224969
chr1	1250965	1251148	0.967037	0.05127	LINC01342, C1orf159, PERM1, RN7SL657P, ENSG00000272141
chr1	1372150	1372325	0.900442	0.0539637	TNFRSF18, ENSG00000242590, ENSG00000291156, C1orf159, C1orf159, ACAP3
chr1	1630202	1630584	0.909454	0.0140829	GNB1-DT, ENSG00000272106, SDF4
chr1	1678348	1678609	0.0636418	0.917128	MRPL20-AS1, TAS1R3, GNB1-DT
chr1	1908760	1909608	1.40907	4.28108e-06	NADK, NADK, ENSG00000269737
chr1	2189443	2189772	0.59353	0.0828734	PEX10, TTC34, TNFRSF14-AS1, ENSG00000228037, MORN1, MORN1, ENSG00000287396, ENSG00000228037
chr1	2199181	2199601	0.470586	0.133087	PEX10, ENSG00000287356, MORN1, TNFRSF14, MMEL1, ENSG00000272161, ENSG00000269896, SKI, HES5, PEX10, ENSG00000287356
chr1	2205171	2205621	1.52425	0.000107093	ENSG00000228037, ENSG00000272449, ENSG00000225931, MMEL1, SKI, PEX10
chr1	2255702	2256339	0.933667	0.0106596	RER1, MORN1, SKI
chr1	2290495	2291158	0.640992	0.0528353	ENSG00000287356
chr1	2300279	2301361	0.153562	0.546424	HES5, ENSG00000287356
chr1	2546067	2546520	1.46054	1.0823e-05	HES5
chr1	2546919	2547219	0.794338	0.00860686	PANK4, PEX10
chr1	2548852	2549029	1.15203	0.00345738	PEX10, ENSG00000228037, TTC34, PEX10
chr1	2577533	2577963	0.523801	0.188715	PEX10, PLCH2
chr1	2578050	2578764	1.03405	0.000464338	ENSG00000231630, ENSG00000289610, TNFRSF14-AS1, TPRG1L, HES5, RER1
chr1	2642592	2643413	0.801321	0.00130007	PRXL2B, ENSG00000225931, PRXL2B, SKI, ENSG00000272449, ENSG00000287356, ENSG00000271806, PEX10, RER1, FAAP20, MORN1, HES5
chr1	2840474	2840702	0.609271	0.267137	MMEL1-AS1, ENSG00000228037, MEGF6, PEX10, PLCH2
chr1	3625312	3625438	0.87605	0.0763289	MMEL1-AS1, MEGF6, ENSG00000228037, MIR551A, ENSG00000272088, TP73-AS1, MIR551A
chr1	3901260	3901528	1.30118	3.88266e-05	CEP104, RNF207-AS1
chr1	6028158	6028383	-0.29493	0.487698	THAP3
chr1	6348726	6348894	0.392877	0.478027	HES3, GPR153, HES2, HES2
chr1	6489961	6490162	0.473524	0.257143	ENSG00000229519, ICMT-DT, THAP3, MIR4252, TAS1R1, ENSG00000229519
chr1	6601130	6601470	0.717363	0.0112782	PHF13, NOL9
chr1	6625526	6625642	0.854825	0.121459	MIR4252, HES3, GPR153, NOL9, NOL9, TAS1R1
chr1	8153099	8153666	0.855429	0.0541596	SLC45A1, RPL7AP18
chr1	8182339	8182719	-0.782337	0.129705	RPL7AP18, ENSG00000284716
chr1	8510321	8510449	0.622025	0.310295	RERE-AS1, RERE
chr1	8604044	8604595	0.661799	0.0408874	ENSG00000270282, RPL7P11, RPL23AP19, RERE-AS1
chr1	8873674	8873897	0.461748	0.272937	RERE, MIR6728, MIR34AHG, PARK7
chr1	8899906	8900258	0.78482	0.0206084	SLC2A5
chr1	8918056	8918396	0.485129	0.294305	ENSG00000289914, SLC2A7
chr1	8946609	8946782	0.805371	0.156423	ENSG00000290109, GPR157, RN7SL451P
chr1	8970930	8971421	-0.00738265	0.986826	CA6, ENO1, RN7SL451P, MIR6728, LNCTAM34A
chr1	8988135	8988302	0.807235	0.0854982	CA6, ENO1, MIR6728, RN7SL451P, ENSG00000233645, ENSG00000232663, ENSG00000232208, MIR6728, RNU6-304P, RERE
chr1	9122153	9122387	0.334103	0.52344	RNA5SP40, MIR34AHG
chr1	9294950	9295213	-1.1277	0.0206411	MIR34A, RNA5SP40, SLC25A33, ENSG00000235263, LINC02606
chr1	9426326	9426580	0.713469	0.10001	MIR34AHG, H6PD
chr1	9539775	9540184	1.31751	0.00137051	MZT1P1
chr1	9627043	9627337	1.33325	0.000152751	ENSG00000233268, PIK3CD-AS1, CLSTN1, ENSG00000280113, PIK3CD-AS1, PIK3CD-AS2, ENSG00000223989, RN7SKP269, PIK3CD-AS2, PIK3CD, PIK3CD, MZT1P1, ENSG00000223989
chr1	9728490	9728925	1.00456	0.0107228	ENSG00000228150, ENSG00000280113, ENSG00000223989, PIK3CD-AS2
chr1	9728960	9729224	0.690176	0.0952988	ENSG00000223989, PIK3CD-AS2, PIK3CD-AS1
chr1	9787762	9787976	-0.719378	0.149544	RPL21P21, ENSG00000285701, CENPS, SLC25A33, ENSG00000223989
chr1	9825469	9825694	0.417616	0.396507	PIK3CD-AS1, PIK3CD-AS2, CLSTN1, PGD, TMEM201
chr1	9950370	9950615	-0.39649	0.390205	MZT1P1, CTNNBIP1, RPL21P21, ENSG00000233268, ENSG00000284642, ENSG00000203469, CENPS-CORT
chr1	10494735	10494954	-0.00852126	0.98734	CENPS, ENSG00000271989
chr1	10495138	10495569	-0.386513	0.311913	HSPE1P24, ENSG00000272078
chr1	10510943	10511235	0.313531	0.405143	CASZ1, HSPE1P24
chr1	10511288	10511473	0.473094	0.451394	CASZ1, HSPE1P24
chr1	11719308	11720052	0.855139	0.0161333	EXOSC10-AS1, UBIAD1, RPL39P6, RPL39P6, UBE2V2P3, FBXO44, ENSG00000226849, UBE2V2P3, RPL39P6, FBXO44, RNU6-291P
chr1	11736400	11736621	1.19375	0.0112158	FBXO44, SRM, UBE2V2P3, MASP2, MTOR, TARDBP, EXOSC10-AS1, FBXO6, AGTRAP, ANGPTL7, ENSG00000285646, ENSG00000284646, MTOR, ENSG00000284646
chr1	12157404	12157666	-0.0326591	0.950461	LINC02766, FBXO6
chr1	12161800	12162123	0.665301	0.0507641	DHRS3, RPL10P17
chr1	12177940	12178412	0.588232	0.0810664	RPL23AP89, DHRS3
chr1	12179094	12179386	0.73179	0.0483145	TNFRSF8, ENSG00000288927
chr1	12208934	12209135	0.859336	0.067071	MIR7846, MIR6729, NPPB, MIR4632, RNU5E-4P, MIR7846, DHRS3, TNFRSF8
chr1	12385159	12385297	0.0949867	0.922157	SNORA59A, ENSG00000272482, VPS13D, AADACL4, TNFRSF1B, ENSG00000226166, SNORA59A, DHRS3
chr1	12435659	12436034	-0.597571	0.247016	LINC02766, TNFRSF8, MIR6730, ENSG00000285604
chr1	12438583	12438809	0.592813	0.242453	MIR7846, VPS13D, MIR6730, SNORA59A
chr1	12449370	12449978	0.766881	0.0139543	SNORA59A, DHRS3, ENSG00000272482, ENSG00000270914, LINC02766, AADACL4, VPS13D
chr1	12473287	12473681	-0.279253	0.531017	ENSG00000272482, MIR6730, RN7SL649P
chr1	12510452	12510660	0.454771	0.362811	VPS13D, DHRS3
chr1	12619936	12620122	0.578976	0.146127	ENSG00000285604, MIR7846, SNORA59A, MFN2
chr1	13702830	13703088	-0.0948567	0.834034	PRDM2
chr1	13731301	13731437	0.453522	0.385783	ENSG00000253085
chr1	15584555	15584753	0.442819	0.337846	PLEKHM2, CASP9, FBLIM1, RSC1A1
chr1	15617918	15618121	0.581991	0.261762	TMEM82, ENSG00000271742, AGMAT, FAM131C, DNAJC16
chr1	15696853	15697238	-0.379474	0.42415	RNU7-179P, ENSG00000275503, ENSG00000271742, ENSG00000237301
chr1	15949528	15949970	0.236145	0.479695	UQCRHL, ZBTB17, FBLIM1
chr1	15950956	15951219	-0.0394537	0.93708	MT1XP1, ENSG00000178715
chr1	15975008	15975168	-0.77394	0.148731	ENSG00000178715, RPL22P3, CASP9, RNU7-179P, ENSG00000270620, MT1XP1, ENSG00000234607
chr1	16244489	16244660	0.730415	0.162704	ARHGEF19, UQCRHL, ENSG00000224621, ZBTB17, SZRD1, ENSG00000275503
chr1	16420702	16421104	-0.40333	0.368883	ENSG00000272426
chr1	16904752	16905268	0.994754	0.000172076	ENSG00000271732
chr1	16913802	16914538	1.4198	1.20092e-06	ENSG00000271732
chr1	16960705	16960964	0.781113	0.0829959	CROCC, ENSG00000288636, SDHB, PADI1
chr1	18926489	18926976	0.977242	0.00216468	ENSG00000272084, ENSG00000272084, IFFO2, EMC1, AKR7A3, AKR7A2
chr1	18927028	18927207	0.606385	0.226532	IFFO2
chr1	18927783	18927910	-0.191711	0.746074	ENSG00000272084, PAX7
chr1	18951755	18951896	0.365457	0.469345	MRTO4, MICOS10-DT, EMC1-AS1
chr1	18951987	18952375	0.546513	0.0850896	EMC1-AS1, ENSG00000226396, ALDH4A1
chr1	19074508	19074805	-0.068326	0.903369	MIR4695, EMC1, ALDH4A1, ALDH4A1, EMC1-AS1, NBL1, ALDH4A1
chr1	19252341	19252479	0.859189	0.089846	ENSG00000226396, ENSG00000272084, NBL1, MIR4695, ALDH4A1
chr1	19448470	19448803	-0.849228	0.114352	ENSG00000226396, NBL1, MICOS10-NBL1, MICOS10-DT
chr1	19459596	19459977	-0.815142	0.0877465	NBL1, ENSG00000226396, NBL1
chr1	19468419	19468656	-0.027586	0.963353	CAPZB, NBL1, MICOS10-NBL1
chr1	19469506	19469653	-0.129269	0.826473	AKR7A3, HTR6, MICOS10-DT
chr1	19597630	19597806	0.0220002	0.972567	RN7SL277P, ENSG00000270728, MIR1290, IFFO2, NBL1
chr1	20152419	20152626	1.0207	0.0227199	PLA2G2E, MUL1, PLA2G2C, PLA2G2A, RN7SL304P
chr1	20249007	20249529	-0.0221588	0.974738	LINC01757, LINC01141, ENSG00000284641, ENSG00000284743
chr1	20322178	20322499	-0.175802	0.733724	ENSG00000284743, RN7SL304P, RPS4XP4, VWA5B1
chr1	20322897	20323102	-0.861376	0.122678	CAMK2N1
chr1	20323167	20323361	-0.31898	0.565491	ENSG00000284743
chr1	20507689	20507816	0.958927	0.107418	MIR6084, DDOST, LINC01757, PINK1-AS
chr1	20696514	20696692	1.11928	0.0145692	ENSG00000287192
chr1	20696838	20697082	0.188143	0.694415	SH2D5, EIF4G3
chr1	21324437	21324838	1.4905	5.46966e-05	SH2D5
chr1	21334163	21334427	0.69534	0.117642	PINK1
chr1	21343557	21343787	-0.645885	0.189909	HP1BP3
chr1	21957222	21957390	0.85241	0.123175	HSPG2, ENSG00000231978, ZBTB40, RAP1GAP, LDLRAD2
chr1	22019046	22019342	0.0162665	0.974547	CDC42-IT1
chr1	22039620	22040201	-0.339831	0.350361	CDC42-AS1, ENSG00000285794
chr1	22105718	22105876	0.423927	0.517456	MPHOSPH6P1, ENSG00000285794, RAP1GAP, C1QB, ENSG00000279625, CDC42-IT1, CELA3A, CDC42, RAP1GAP, ENSG00000289694, ZBTB40-IT1, ALPL, MIR6127
chr1	22452510	22452637	-0.0682319	0.911551	CDC42
chr1	23119280	23119447	-0.45703	0.501012	ENSG00000289014
chr1	23554695	23555192	1.42918	1.08315e-05	ENSG00000235052, MDS2, MDS2, ENSG00000285802, ENSG00000232557
chr1	23577381	23577670	1.34501	0.0106269	ID3
chr1	23591656	23591914	0.606174	0.228906	ASAP3, ENSG00000285802
chr1	23619505	23619942	1.82472	0.000768225	ENSG00000285802, ENSG00000235052, ID3, MDS2
chr1	23635034	23635241	0.988935	0.0307851	TCEA3, ENSG00000235052, E2F2, ENSG00000285802, ENSG00000240553, ENSG00000235052
chr1	24481177	24481421	0.0471483	0.930799	RCAN3AS, NCMAP, NCMAP-DT, ENSG00000227312, NCMAP-DT
chr1	24488200	24488553	0.43531	0.311032	STPG1, NCMAP, NCMAP-DT, SRRM1, LINC02800
chr1	24536569	24536786	0.493002	0.313262	IFNLR1, SYF2, IFNLR1, ENSG00000284657, STPG1, NCMAP
chr1	24847987	24848468	1.02801	0.00443612	ENSG00000233755, LINC02793, ENSG00000261025, MIR6731, MIR6731, ENSG00000284699, ENSG00000231953, IFNLR1, IFITM3P7, ENSG00000284699, LINC02793, IFITM3P7, LINC02793
chr1	24925153	24925420	1.20793	0.00162018	ENSG00000272432, ENSG00000284657, RUNX3-AS1, ENSG00000231953
chr1	24966722	24966956	0.235616	0.721161	MIR6731, ENSG00000284657, LINC02793, MIR4425, LINC02793
chr1	24981646	24981881	-0.0464349	0.939177	MIR4425
chr1	24991742	24991894	-0.438797	0.5354	TMEM50A, ENSG00000288982, MIR4425, MIR6731, ENSG00000261025, ENSG00000261025
chr1	25239631	25240239	0.799992	0.0029809	MACO1, TMEM50A, ENSG00000225643, MIR6731, MAN1C1, SELENON, RUNX3-AS1, RCAN3AS, ENSG00000252190
chr1	25473975	25474102	-0.492218	0.467204	MAN1C1, MAN1C1, TMEM50A, MAN1C1
chr1	25572864	25573007	0.375678	0.531149	ENSG00000236528, ENSG00000225643, LDLRAP1, MAN1C1, MAN1C1, ENSG00000228172, ENSG00000238084, MIR3917, EXTL1, ENSG00000233478
chr1	25642742	25643087	0.433275	0.285847	SELENON, ENSG00000228172, LDLRAP1, MTFR1L, ENSG00000284657
chr1	25675881	25676431	1.2045	0.000385219	ENSG00000233478, MAN1C1, SELENON, MAN1C1, ENSG00000225643
chr1	25774927	25775366	0.776076	0.130085	ENSG00000284657, MAN1C1, LDLRAP1, SELENON
chr1	25796068	25796234	-0.302692	0.661501	LDLRAP1, RUNX3-AS1, LDLRAP1, ENSG00000272432, MAN1C1
chr1	25922649	25922840	1.2439	0.0302317	RNU6-110P, SH3BGRL3, FAM110D, PAFAH2
chr1	25990820	25990958	0.485013	0.439195	MIR3917, PAFAH2, ENSG00000223624
chr1	26035319	26035608	0.857852	0.00496571	C1orf232, ENSG00000252691, SNRPFP2
chr1	26036026	26036241	1.36022	0.00109427	EXTL1, ENSG00000272478, PDIK1L, SLC30A2, SNRPFP2, FAM110D, ENSG00000252691
chr1	26112131	26112335	0.928436	0.0359322	ENSG00000223624, CATSPER4
chr1	26126357	26126965	0.828072	0.0400796	ZPLD2P, ZNF683, SNRPFP2, SLC30A2, MIR1976
chr1	26145175	26145391	1.25908	0.0090228	PDIK1L, ENSG00000270733, ENSG00000278572, C1orf232, TRIM63, RNU6-110P, RPL17P9
chr1	26164291	26164460	0.798433	0.123525	EXTL1, LIN28A, ZNF683, MACO1, ENSG00000225854, ENSG00000252691, CRYBG2, CRYBG2, ENSG00000255054
chr1	26275656	26275838	1.06023	0.0184495	RPL17P9, ENSG00000225854, CRYBG2, SH3BGRL3, ENSG00000225854, LIN28A, ZNF683
chr1	26276151	26276560	1.31898	0.000415777	LIN28A, CRYBG2, CD52, ENSG00000228172, ZNF593OS
chr1	26284792	26285080	0.853162	0.0148807	CEP85, CD52
chr1	26288735	26288949	0.0149168	0.978827	CD52, NR0B2, SH3BGRL3, ENSG00000225854, UBXN11
chr1	26321591	26321826	0.432612	0.292346	RPL17P9, SH3BGRL3, C1orf232, CRYBG2, CRYBG2, CEP85, SH3BGRL3, UBXN11
chr1	26378416	26378742	0.320171	0.468129	ENSG00000278572, ENSG00000225854, SH3BGRL3, CRYBG2, UBXN11, ENSG00000225854
chr1	26500092	26500867	1.35952	1.6831e-05	ENSG00000235069, ENSG00000226698, GPATCH3, ENSG00000229247
chr1	26500869	26501388	1.57796	1.10522e-05	RNU7-29P, RPS6KA1, ENSG00000290006, PIGV, PAQR7, PIGV, ZDHHC18
chr1	26620295	26621599	1.58036	1.504e-06	PIGV, RN7SL165P, ENSG00000290006, ENSG00000260063, GPN2, ARID1A, ENSG00000260063
chr1	26677535	26677788	0.457465	0.323947	ARID1A, PIGV, RN7SL165P, ENSG00000235069, ENSG00000287810, RNU7-29P, SFN
chr1	26743968	26744424	0.378205	0.180627	DHDDS, CEP85, GPN2, RNU7-29P
chr1	26799918	26800172	-0.0749357	0.903369	ENSG00000289554, RPS6KA1, PIGV, ZDHHC18, ENSG00000226698, RNU7-29P, ENSG00000289452, ENSG00000290006, ZDHHC18
chr1	26833519	26834012	0.508765	0.148963	HMGN2, DHDDS, GPATCH3, RN7SL679P, AHDC1, RN7SL679P, MIR1976, RPS6KA1, MAP3K6, DPPA2P2, ENSG00000289452, DPPA2P2
chr1	26864983	26865561	1.3192	3.55727e-06	MIR1976, DHDDS-AS1, RN7SL165P, ZDHHC18
chr1	26865822	26865965	0.856569	0.0699823	RNU7-29P, ENSG00000226698, PIGV, ENSG00000287810, ENSG00000290006, RN7SL165P, SFN, RPS6KA1, GPN2
chr1	27112001	27112433	0.307471	0.477899	WDTC1, WDTC1-DT, MAP3K6, CD164L2
chr1	27137291	27137518	0.156334	0.751243	FGR, ENSG00000229985, FCN3, CNKSR1, GPR3, SYTL1, AHDC1
chr1	27342522	27342679	-0.148783	0.8032	MAP3K6, CD164L2, SYTL1, AHDC1, CHCHD3P3, FCN3
chr1	27418404	27418674	-0.329084	0.548206	WASF2, ENSG00000225886, LINC02574, ENSG00000269971, ENSG00000237429
chr1	27523184	27523351	-0.115669	0.820192	LINC02574, WDTC1, TMEM222, FGR, WDTC1-DT, WASF2, GPR3, AHDC1
chr1	27608711	27608943	0.507156	0.304111	LINC02574, RNU6-48P, LINC02574, LINC02574, WASF2, FGR, WDTC1, RNU6-48P, GPR3, ENSG00000231207, ENSG00000235912, SYTL1, ENSG00000237429
chr1	27618415	27618557	-0.42967	0.574925	MAP3K6, FCN3, FCN3, NPM1P39, FGR, SLC9A1, WASF2
chr1	27643951	27644169	-0.162971	0.810867	WASF2, TMEM222
chr1	27659661	27659925	0.538904	0.164451	FGR, ENSG00000235912
chr1	27659979	27660264	1.54064	4.49422e-05	SYTL1, FGR, MAP3K6, FCN3, ENSG00000231207, ARL8BP2
chr1	27887345	27887505	0.392696	0.463833	DNAJC8, PTAFR, XKR8, ENSG00000238231, DNAJC8P4
chr1	27992389	27992546	-0.458105	0.530595	GPR3, PTAFR, SESN2, ENSG00000287244, ENSG00000231344, SMPDL3B, PPP1R8
chr1	28169321	28169714	0.136478	0.758261	RPA2, ENSG00000238231, PRDX3P2, TAF12, PTAFR, SMPDL3B
chr1	28246913	28247025	0.473625	0.361394	ENSG00000290123, SNORA73B
chr1	28247154	28247523	0.934087	0.000154826	SNHG12
chr1	28248564	28248755	0.484577	0.282052	EYA3, MED18, MED18, SNORA73B, RNU6ATAC27P
chr1	28669890	28670095	0.411429	0.425782	ENSG00000270103, SNORA73B, ENSG00000289291
chr1	28775192	28775463	0.550807	0.250821	ENSG00000233427, ENSG00000237934, TMEM200B
chr1	28785183	28785409	0.158528	0.772491	ENSG00000277916, ENSG00000233427, ENSG00000233427, ENSG00000225750
chr1	28785534	28785689	-0.046986	0.948874	TMEM200B, RNU6ATAC27P, ENSG00000271398, ENSG00000233427, EPB41
chr1	28885018	28885350	0.645675	0.0385971	ATP5IF1, SNORA73B, EPB41, TMEM200B, DNAJC8
chr1	28914841	28915007	1.42207	0.00392625	ENSG00000277916, TMEM200B, ENSG00000225616
chr1	28917817	28917968	-0.718975	0.26846	SRSF4, MED18, ENSG00000225616, TMEM200B
chr1	28926910	28927169	0.644017	0.175007	SRSF4, TAF12-DT, EPB41
chr1	30743660	30743954	0.783117	0.0496805	LAPTM5, MIR4420, SNRNP40, MATN1-AS1
chr1	30779680	30779896	0.997644	0.0264255	MATN1-AS1, ENSG00000237934, MIR4420, MATN1, RN7SL371P, MATN1-AS1
chr1	31154868	31155648	1.16989	6.12091e-05	LINC01226, ENSG00000229044
chr1	31788535	31788796	1.00409	0.00847527	ENSG00000264078, ENSG00000284702, GAPDHP20, PEF1-AS1, MIR4254
chr1	31789206	31789520	0.856731	0.0152923	ENSG00000228634, PEF1-AS1, COL16A1, MIR5585
chr1	31889275	31889678	-0.454954	0.341425	SPOCD1, ENSG00000203620
chr1	31956040	31956328	0.529016	0.179194	ENSG00000254545, ENSG00000269967, PTP4A2, PEF1-AS1, PEF1-AS1, TXLNA, ENSG00000264078
chr1	31984773	31984965	-0.862301	0.143754	SPOCD1, ENSG00000229167, MIR5585, ENSG00000203620
chr1	31985529	31985739	-0.109622	0.874377	ENSG00000254545, SPOCD1, ENSG00000228634
chr1	32248235	32248497	1.04868	0.0136571	TMEM234, LCK, FAM229A, HDAC1, BSDC1, ENSG00000233775, ENSG00000290045
chr1	32612206	32612425	1.86151	0.000437285	FNDC5
chr1	32963811	32963985	1.66709	0.000675649	ENSG00000287691, AZIN2, MIR3605, ENSG00000217644, PHC2
chr1	32981202	32981540	0.513139	0.184866	ZBTB8OS, AZIN2, TMEM54, RNF19B
chr1	33099349	33099929	0.636706	0.0892418	ENSG00000287691, TLR12P, S100PBP, HPCA, YARS1, RBBP4, ENSG00000287691
chr1	33127140	33127735	1.29285	2.41466e-06	PHC2-AS1, ENSG00000217644, ZNF362, PHC2-AS1, RNF19B, HPCA, AZIN2, TRIM62
chr1	33180756	33181117	0.897375	0.00407488	ENSG00000270115, PHC2-AS1, SYNC
chr1	33348792	33348925	0.500358	0.357242	ZSCAN20, ENSG00000284721, ENSG00000278997, TRIM62, RNF19B
chr1	34866144	34866651	1.92566	3.14698e-06	ZMYM1, SFPQ, TEKT2, SNORA62, SFPQ
chr1	35031134	35031330	0.153121	0.788497	ENSG00000284773, SNORA62
chr1	35451152	35451329	0.318618	0.607115	ENSG00000232335, NCDN, ENSG00000232335, C1orf216, SFPQ, NCDN, KIAA0319L
chr1	35505981	35506389	0.821347	0.0569685	ENSG00000232335
chr1	35539043	35539270	-0.292383	0.614428	ENSG00000236274
chr1	36150835	36151098	0.343266	0.340344	STK40, RN7SL131P, ADPRS, OSCP1, THRAP3, CSF3R, ENSG00000286379
chr1	36160938	36161114	0.807072	0.0689343	COL8A2, SNORA63C, SNORA63C, OSCP1, EVA1B, STK40, SNORA63C, THRAP3, RN7SL131P, OSCP1
chr1	36188216	36188506	0.809886	0.0854186	ADPRS, TRAPPC3, COL8A2, RNU4-27P, THRAP3, STK40, UBE2V2P4, THRAP3
chr1	36224842	36224987	1.17938	0.00861724	ADPRS, RNU4-27P, TEKT2, TRAPPC3, ENSG00000232862, COL8A2, STK40, MAP7D1
chr1	36350684	36350932	0.765975	0.101087	SNORA63C, RNU4-27P, TRAPPC3, RNU4-27P, SNORA63C, RNU4-27P
chr1	36373849	36374283	0.49988	0.118582	SNORA63C
chr1	36374454	36374931	0.397194	0.297129	ENSG00000286379, THRAP3, ADPRS, STK40, SNORA63C
chr1	36397259	36397401	0.488176	0.309648	EVA1B, STK40, ENSG00000286899
chr1	36420850	36421106	0.925954	0.0327735	ENSG00000286379, COL8A2, THRAP3
chr1	37454919	37455126	1.39044	0.0081962	ZC3H12A, DNALI1, RNU6-584P, ENSG00000284748, ENSG00000284748, MEAF6
chr1	37477267	37477527	1.34647	9.75557e-05	MTF1, YRDC, RPS27P9, MEAF6, GNL2, UTP11, RPS27P9, CDCA8
chr1	37513834	37514068	1.06578	0.0178828	RPS27P9, MANEAL, ENSG00000284748, ZC3H12A-DT, SNIP1
chr1	38030043	38030533	-0.222352	0.570431	AKIRIN1, MYCBP, RPS27P9, INPP5B
chr1	38559481	38559939	1.21046	0.00692185	C1orf122, MIR3659, MIR3659, ENSG00000284632
chr1	38858812	38859424	0.878307	0.0106493	RNU6-510P, FHL3, AKIRIN1
chr1	39183744	39184115	1.27658	0.000773328	RNU6-608P, BMP8A
chr1	39184125	39184397	0.850441	0.0379799	AKIRIN1, HSPE1P8, NT5C1A, ENSG00000225333, MYCBP
chr1	39193361	39193554	0.0195226	0.971383	ENSG00000226438, HPCAL4, MACF1
chr1	39205115	39205525	0.423773	0.31245	ENSG00000226438, PABPC4
chr1	39215733	39215902	0.230367	0.719035	ENSG00000226438, ENSG00000287422, MYCBP
chr1	39398662	39398903	-0.0895183	0.881591	ENSG00000287422, HPCAL4
chr1	39799175	39799547	0.18477	0.666861	BMP8B-AS1, PPIE, HPCAL4
chr1	39799976	39800117	-0.611093	0.417349	MFSD2A, MYCL-AS1, MYCL, KCNQ4
chr1	39816868	39817049	0.951681	0.0582825	CAP1, MYCL, ENSG00000228477
chr1	39845638	39845967	0.662906	0.120526	ENSG00000228477, MYCL-AS1, TRIT1, MYCL-AS1
chr1	40385482	40386171	0.788078	0.00574438	RNU6-1237P, RPL21P20, COL9A2
chr1	40394799	40395115	-0.570021	0.234947	PPT1, RLF, RLF, RNU6-1237P, CAP1, COL9A2, ZNF684, OAZ1P1, RNU6-1237P
chr1	40450879	40451343	1.25065	0.000457955	EXO5, RNU6-1237P, PPT1, ENSG00000236505, CAP1, ZMPSTE24-DT, ENSG00000260920, RNU6-1237P, ENSG00000227278
chr1	40668903	40669095	1.08691	0.0154681	RNU6-1237P, NFYC-AS1, NFYC, ENSG00000229528, ENSG00000286668, NFYC
chr1	40802178	40802805	0.85112	0.0223384	MYCL, MIR30E, CITED4
chr1	41739110	41739721	0.654087	0.0472277	HNRNPFP1, HIVEP3, ENSG00000284895
chr1	41806804	41807118	1.15719	0.0228613	ENSG00000230881, ENSG00000284895
chr1	41891421	41891852	0.151739	0.735972	ENSG00000287587, HNRNPFP1
chr1	41898234	41898637	-0.0708313	0.89084	HNRNPFP1, ENSG00000284895
chr1	42923004	42923285	-0.0562624	0.914889	C1orf50-AS1, TMEM269, RNU6-880P
chr1	42924063	42924816	1.37451	2.63209e-06	SLC2A1-DT, ZMYND12, ENSG00000283973, SVBP, C1orf50
chr1	42937288	42937509	-0.750844	0.15209	SLC2A1-DT, SLC2A1-DT, C1orf50-AS1, C1orf50-AS1, ENSG00000283580, ERMAP
chr1	44696914	44697155	0.299106	0.638107	HECTD3, PPIAP36, ENSG00000288208, BTBD19
chr1	44786204	44786416	1.27234	0.0101383	TOE1, HECTD3, BEST4, RPS15AP11, EIF2B3, SNORD38B, ENSG00000288208, ENSG00000288208, UROD, KIF2C, MRPS17P1, HECTD3, RNU5D-1, RNU5E-6P, ZSWIM5, HPDL, MUTYH
chr1	44813764	44814041	0.398596	0.334204	RNU5D-1, BTBD19, DYNLT4, ARMH1, ENSG00000288208, HPDL, EIF2B3
chr1	44819517	44820050	0.27203	0.440373	HPDL, ENSG00000288208
chr1	44820137	44820340	0.386947	0.367956	PLK3, BEST4, MRPS17P1, ZSWIM5
chr1	45584338	45584560	1.37541	0.0012418	CCDC163, PRDX1
chr1	45584613	45584887	1.25799	0.000473758	HMGB1P48, SNORD55, TMEM53, TMEM69, CCDC163, ENSG00000226499, UROD
chr1	46675865	46676058	-0.504894	0.380114	MKNK1-AS1, RAD54L, ATPAF1, LINC01398
chr1	47334591	47334845	0.659413	0.0780642	ATPAF1
chr1	47436529	47436738	0.172128	0.686567	LINC00853, ENSG00000226252
chr1	48227797	48227953	-0.482052	0.427153	ENSG00000291246, RPL21P25, ENSG00000287661, TRABD2B
chr1	50968090	50968341	0.277743	0.436359	LINC01562
chr1	50969290	50969614	0.814568	0.0362045	FAF1, NRDC
chr1	51236802	51236933	0.798493	0.0867585	ENSG00000290102, FAF1
chr1	51569363	51570037	-0.751688	0.0570038	NRDC, ENSG00000236434, EPS15, ENSG00000272175, TTC39A, KTI12
chr1	52365694	52365841	0.973098	0.02929	RN7SL788P, BTF3L4, ZYG11B, NDUFS5P3, ENSG00000272100
chr1	52368470	52368624	0.14387	0.793626	ENSG00000236004, PRPF38A, ORC1, COA7, EEF1GP7, RN7SL62P, ECHDC2
chr1	52403710	52404047	0.0552991	0.912476	TXNDC12-AS1, RNU2-30P, SHISAL2A, GPX7, RN7SL788P, EEF1GP7, PLA2G12AP1, ENSG00000272371
chr1	52423819	52424089	-0.125033	0.809581	COA7
chr1	52424197	52424472	-0.170784	0.786777	TXNDC12-AS1, GPX7, EEF1GP7, ZYG11B, RPS13P2, TUT4, SHISAL2A
chr1	52552195	52552455	0.0887813	0.850892	GPX7, SHISAL2A
chr1	52602669	52602819	0.845768	0.100656	RN7SL788P, ENSG00000272371, SHISAL2A, ENSG00000266188, GPX7, GPX7, RN7SL62P, COA7, COA7
chr1	52636937	52637196	0.0373114	0.94331	ORC1, GPX7, RN7SL788P, ENSG00000272371, TUT4
chr1	52637235	52637359	0.457224	0.392106	ZYG11B, ENSG00000272100, KTI12
chr1	52702936	52703230	0.599373	0.0746943	ENSG00000277397, ENSG00000272100, GPX7, RPS13P2, PLA2G12AP1, ENSG00000230953
chr1	52703258	52703533	0.867565	0.0291158	ENSG00000287078
chr1	53325999	53326518	1.08534	1.81613e-05	LINC02812, ENSG00000228838
chr1	53326539	53326861	1.21622	0.000807949	ENSG00000285954, LINC02812
chr1	53413278	53413915	0.703118	0.015323	LRP8, ENSG00000234578, GLIS1, CPT2
chr1	54052716	54052843	0.381431	0.478317	LRRC42, ENSG00000256407, IFT25, COX7BP3, ENSG00000229687, PARS2, MRPL37
chr1	54287261	54287608	-0.64792	0.203155	IFT25, ENSG00000256407, MRPL37
chr1	54407620	54407753	0.252581	0.598279	MIR4781, CYB5RL, MIR4781, ENSG00000280425, YIPF1, PARS2, ENSG00000279049, SSBP3-AS1, ENSG00000225632
chr1	54409551	54409762	-0.370194	0.412485	MROH7, CDCP2, ENSG00000225632
chr1	54488225	54488676	1.71602	3.89685e-05	ENSG00000237453, CDCP2, SSBP3, CYB5RL, COX7BP3
chr1	54489458	54489686	1.7148	0.000109212	LRRC42, ENSG00000280378, HNRNPA3P12, TMEM59, PARS2, TCEANC2, ENSG00000256407
chr1	54716410	54716614	0.168283	0.753315	LEXM, TTC22, NDC1, YIPF1, ENSG00000279049, LEXM, PARS2, ENSG00000279049, YIPF1, TMEM59, CYB5RL, ENSG00000280425, PARS2, PARS2, SLC25A3P1
chr1	54798827	54799380	-0.662547	0.0570022	FAM151A, TCEANC2, TTC22, HNRNPA1P63, MRPL37
chr1	54799387	54799624	-0.395206	0.416081	ENSG00000230728, MROH7, TMEM59, YIPF1
chr1	58815295	58815560	0.761398	0.0727424	FGGY, LINC01358, LINC02777, FGGY-DT
chr1	58816200	58816638	0.742524	0.0238203	LINC01358, ENSG00000270457
chr1	58858326	58858552	0.150413	0.783579	FGGY-DT, LINC01135, ENSG00000241042
chr1	59072380	59072515	0.496151	0.447841	PHB1P3, ENSG00000290013, ENSG00000231740, JUN, ENSG00000283445
chr1	61043004	61043658	0.281632	0.481198	ENSG00000287224, RN7SL475P, RNU6-1177P, NFIA-AS1
chr1	61077904	61078252	0.0354679	0.920586	PATJ-DT
chr1	61782673	61783165	0.11189	0.781346	PATJ-DT, TM2D1, TM2D1
chr1	62687683	62687834	0.406857	0.419205	RPL13AP9
chr1	62784475	62784620	0.151595	0.795314	DOCK7, ENSG00000270549, USP1
chr1	64506343	64506611	-0.133599	0.815885	CACHD1, ENSG00000234784
chr1	64864035	64864455	0.0694803	0.890212	ENSG00000288804, ENSG00000233877, ENSG00000235804, SLC2A3P2, SLC2A3P2, RNU6-1176P
chr1	65001284	65001543	-0.0245206	0.95999	ENSG00000234784, SLC2A3P2
chr1	65066620	65067045	1.36897	0.000145008	ENSG00000234784, CACHD1, LEPROT, ENSG00000234784
chr1	65266120	65266231	0.0848524	0.925472	RNU6-1176P
chr1	66276253	66276526	0.590171	0.205281	PDE4B, PDE4B
chr1	66350231	66350583	0.518486	0.161819	PDE4B
chr1	66436441	66437062	-0.467384	0.121896	MIR3117
chr1	66925677	66925784	-0.0332528	0.954114	DYNLT5, MIER1, RNU6-586P, SLC35D1
chr1	67686359	67686901	0.989257	0.000887312	SERBP1
chr1	67736159	67736323	-0.351061	0.509633	GADD45A
chr1	67736357	67736684	-0.514093	0.213553	LINC01702, LINC01702, RN7SL392P
chr1	71080234	71080351	-0.457973	0.436741	SRSF11, LRRC40, LRRC40, MIR186
chr1	71080528	71080774	0.505017	0.237204	ENSG00000228988
chr1	76154195	76154965	0.0313628	0.930159	ST6GALNAC3, LINC02567, ENSG00000288543, ENSG00000230498, PIGK, ENSG00000223905, AK5
chr1	76270416	76270732	0.497511	0.231784	ENSG00000272855, ENSG00000230027
chr1	77218931	77219091	-0.272185	0.612979	RNA5SP20, NEXN-AS1, AK5, ENSG00000233099, ZZZ3, FUBP1
chr1	77978175	77978553	0.468467	0.072695	ACTG1P21, ENSG00000273338, ACTG1P21
chr1	83692658	83692914	0.148492	0.794459	LINC01361
chr1	84090659	84090875	0.222616	0.693833	CTBS, LINC01555, ENSG00000285361, SAMD13, UOX, LPAR3, GNG5, ENSG00000285325, LINC01555, MIR4423, MCOLN3
chr1	84298699	84299130	0.683608	0.0877794	ENSG00000285361, TXN2P1, ENSG00000289881, ENSG00000285325, GNG5, ENSG00000284882, UOX
chr1	84433860	84434024	0.468011	0.335123	LINC01555, CTBS, PRKACB-DT, ENSG00000289881, ENSG00000199959, PRKACB, PRKACB-DT, ENSG00000285325, CTBS, ENSG00000199959, NEDD8P1, SAMD13
chr1	84442258	84442598	-0.0798125	0.873346	SSX2IP, ENSG00000232622, SPATA1
chr1	84442834	84443075	0.265897	0.650101	ENSG00000232622, ENSG00000289881
chr1	84480125	84480285	-0.989086	0.131453	SPATA1, ENSG00000289881, ENSG00000285374, ENSG00000289881, PRKACB, SSX2IP, ENSG00000284882, ENSG00000285374, TXN2P1, MCOLN2, GNG5
chr1	84862736	84863439	0.367179	0.202057	NEDD8P1, UOX, TXN2P1, GNG5
chr1	84944736	84944942	0.970189	0.0321162	ENSG00000249237, BCL10, C1orf52, ENSG00000280099, ENSG00000285361, MCOLN3, SYDE2
chr1	84945033	84945514	0.686591	0.0206388	MCOLN3, MCOLN2, MCOLN3
chr1	85707915	85708063	0.10717	0.856262	GNG5, BCL10-AS1
chr1	86913497	86913639	-0.105099	0.854153	ENSG00000225568, CLCA4-AS1, ENSG00000284846
chr1	87151945	87152478	-0.581963	0.16227	ENSG00000284846
chr1	87335169	87335558	0.513253	0.186273	ENSG00000279778
chr1	89274459	89274628	0.82019	0.0739059	KYAT3, GBP3, PTGES3P1, ENSG00000237568, GTF2B, ENSG00000238081, GBP2, GBP7, ENSG00000286802, GBP6, ENSG00000284734, ENSG00000289712, GBP2, GBP4, RBMXL1, GBP4, GBP1
chr1	89286831	89286977	0.391907	0.562598	GBP6, ENSG00000235308
chr1	89287010	89287182	0.739294	0.168661	GBP1, KYAT3, ENSG00000286802, GBP1, KYAT3, CAPNS1P1
chr1	89299753	89300087	-0.579087	0.25211	ENSG00000238081, GBP3, GBP1P1, ENSG00000284734, GBP2, GBP7
chr1	89603697	89603878	0.360223	0.492715	LRRC8C, GTF2B, ENSG00000286548
chr1	89608315	89608608	0.0790767	0.840416	LRRC8D, ENSG00000289712, GEMIN8P4, LRRC8C
chr1	89609005	89609287	0.0681165	0.886457	GBP3
chr1	89611771	89612062	-0.352711	0.439987	ENSG00000231613, ENSG00000286548, ENSG00000230735, LRRC8B, GEMIN8P4, LRRC8D-DT
chr1	89657897	89658294	0.473186	0.257961	GTF2B, ENSG00000286548
chr1	89675801	89675969	-1.6008	0.0300685	PTGES3P1, LRRC8C-DT, LRRC8C, RN7SKP272, GBP3
chr1	89757690	89757881	0.542962	0.302174	ENSG00000286548, ENSG00000288629, LRRC8B, GEMIN8P4, ENSG00000271949
chr1	89762831	89762958	0.496013	0.369989	ENSG00000286548, LRRC8C-DT, ENSG00000271949
chr1	89763000	89763276	0.678316	0.0592313	ENSG00000238081, ENSG00000286548
chr1	91555905	91556497	0.0173149	0.965997	RN7SL824P, RNU6-970P, RN7SL653P, TGFBR3, ENSG00000223787
chr1	91803757	91805105	0.90517	0.000186666	CDC7, CDC7
chr1	91884892	91885066	0.485145	0.33739	CDC7, CDC7, WDR82P2
chr1	92584444	92584742	0.856602	0.0282611	GFI1, BRDT
chr1	92858940	92859198	0.802001	0.080948	RNU6-210P, ENSG00000287797, RNU6-970P, MTF2, DIPK1A, RN7SKP123, ENSG00000229567, ENSG00000229052, ENSG00000287797, RPL36AP11
chr1	92960490	92960636	0.342682	0.410807	RPL5, MTF2, RPL36AP11
chr1	92980807	92981613	-0.197005	0.61378	RN7SL692P, ENSG00000207022
chr1	93042343	93043104	0.0481597	0.909948	EVI5, TMED5, ENSG00000207022, DNTTIP2
chr1	93180999	93181287	0.576364	0.146242	RN7SKP123, ENSG00000207022, RNU6-210P, MTF2, DNTTIP2, ENSG00000207022, RNU6-210P
chr1	93878500	93878789	0.950569	0.0176114	ENSG00000286692, RN7SKP123, TMED5, RNU6-970P
chr1	94383925	94384422	-1.30164	0.00184903	ENSG00000286692
chr1	94854449	94854738	0.54392	0.132406	CNN3, ENSG00000236098, RWDD3-DT, TLCD4-RWDD3, RWDD3-DT, ALG14-AS1
chr1	94854744	94854922	0.0728772	0.889637	ABCD3
chr1	94883737	94884014	-0.35189	0.519145	CNN3, CNN3-DT, ENSG00000228852
chr1	98871382	98871891	0.298957	0.379453	PLPPR5-AS1
chr1	100046890	100047157	-0.159881	0.737249	ENSG00000231996, RNU4-75P, GPR88
chr1	100266709	100266852	0.449884	0.366881	ENSG00000215871, RTCA, ENSG00000226952, SASS6, BCAS2P2, ENSG00000285530
chr1	100377624	100377965	-0.279417	0.511091	RNU6-750P, SASS6, SASS6, DBT, ENSG00000288826, ENSG00000226952
chr1	100397890	100398060	-0.890449	0.176665	ENSG00000230287, MFSD14A, BRI3P1, ENSG00000226952, SASS6, RTCA-AS1
chr1	100440197	100440421	0.67806	0.147215	BCAS2P2, MFSD14A, ENSG00000288826, ENSG00000283761, TRMT13, ENSG00000223906, BCAS2P2, ENSG00000215871
chr1	100444040	100444389	-0.498107	0.223463	SASS6, ENSG00000273204, ENSG00000231996, ENSG00000271578
chr1	100445720	100445836	-0.642966	0.347724	TRMT13, MIR553
chr1	100449401	100449893	-0.672306	0.108003	ENSG00000273204, RTCA-AS1, BRI3P1, ENSG00000285530
chr1	100452701	100452928	-0.234714	0.640526	BCAS2P2, ENSG00000223906, BCAS2P2, ENSG00000226952, LRRC39, ENSG00000241073
chr1	100459575	100459821	0.00851264	0.986826	RTCA-AS1, DBT, ENSG00000215871, RTCA-AS1, LINC01307, ENSG00000288826
chr1	100463802	100464146	-0.439946	0.304771	LRRC39, ENSG00000235795, MIR553, RPL23AP90, RPL23AP90
chr1	100896653	100896960	-0.383708	0.283898	CDC14A, S1PR1, RNU4-75P, SLC30A7, LINC01307, ENSG00000231996, RNU6-750P, MFSD14A, ENSG00000228399, DPH5
chr1	100927407	100927723	0.327303	0.54038	S1PR1, DPH5, ENSG00000235795, ENSG00000228399, PPIAP7, S1PR1-DT, S1PR1, ENSG00000271578, S1PR1, SLC30A7, S1PR1-DT, ENSG00000252765, PPIAP7
chr1	100941352	100941551	-0.503737	0.493943	LINC01307, ENSG00000289355, ENSG00000235795, S1PR1-DT, DPH5-DT, ENSG00000271578, ENSG00000289355
chr1	100949546	100949815	-0.612583	0.208904	ENSG00000252765, ENSG00000289355, PPIAP7, DPH5, LINC01307, DPH5-DT, ENSG00000271578
chr1	101081575	101081831	0.821294	0.0750722	S1PR1, ENSG00000271578, SLC30A7, S1PR1-DT, EXTL2
chr1	101108318	101108496	-1.30912	0.0766396	ENSG00000228399, SLC30A7, LINC01307, HNRNPA1P68
chr1	101112019	101112337	0.796123	0.107938	SLC30A7, HNRNPA1P68, S1PR1-DT, DPH5, EXTL2, S1PR1-DT
chr1	101130058	101130321	0.244165	0.67518	ENSG00000271578, LINC01307, DPH5, ENSG00000271578
chr1	101235480	101236004	0.76122	0.00686269	ENSG00000271578, HNRNPA1P68, ENSG00000231996
chr1	101238805	101239034	1.12811	0.00340144	ENSG00000289355, DPH5, ENSG00000235795, ENSG00000228399, EXTL2, DPH5-DT, ENSG00000273204, CDC14A
chr1	101284063	101284337	0.194707	0.697072	ENSG00000215871, ENSG00000289355, SLC30A7, S1PR1, ENSG00000235795, EXTL2
chr1	101290929	101291326	-0.455424	0.247447	SLC30A7, DPH5-DT, HNRNPA1P68
chr1	101291688	101291967	0.395511	0.416414	DPH5-DT, DPH5, ENSG00000252765, DPH5, ENSG00000289355, DPH5, HNRNPA1P68
chr1	101309338	101309537	0.734257	0.0966817	EXTL2, LINC01307, S1PR1, DPH5, DPH5
chr1	101309654	101309881	0.974675	0.0250369	DPH5-DT, ENSG00000252765, DPH5-DT, ENSG00000288826, SLC30A7
chr1	108080524	108080706	1.27773	0.0207514	VAV3-AS1, VAV3
chr1	108199801	108200000	0.587716	0.234927	HENMT1
chr1	108561024	108561222	-0.0791749	0.891699	ENSG00000290126, HENMT1, ENSG00000285923, SLC25A24, ENSG00000285923, ENSG00000226483, STXBP3, MIR7852
chr1	108644964	108645122	-0.314359	0.60711	ENSG00000226483, ENSG00000226483, PRPF38B, GPSM2, ST13P21, AKNAD1
chr1	108692683	108692929	0.976937	0.0105654	ENSG00000285923, ENSG00000285923, TMEM167B, SCARNA2, ENSG00000270066
chr1	108693223	108693400	1.05922	0.0195523	ENSG00000232971
chr1	108693470	108693666	-0.11477	0.812034	RANP5
chr1	108703417	108703734	0.122507	0.826231	ENSG00000251484, WDR47, FNDC7
chr1	108704000	108704323	0.176348	0.748644	PRPF38B, ENSG00000226483, TMEM167B, FNDC7, HENMT1
chr1	108747350	108747538	0.953015	0.0345959	CFAP276, ENSG00000260879
chr1	109091130	109091274	0.732691	0.116359	WDR47, CLCC1, ENSG00000290126
chr1	109214258	109214459	1.53726	0.000325436	SARS1, ENSG00000254942, GPR61, SYPL2, PSMA5
chr1	109214894	109215085	-0.0528783	0.930932	GSTM3, ATXN7L2, AHCYL1
chr1	109425508	109425683	-0.146176	0.779721	WDR47, AMIGO1, PSRC1, PSRC1, PSMA5, SYPL2, ENSG00000290117, CYB561D1
chr1	109500007	109500209	-0.0993201	0.867028	SARS1, ENSG00000291326, AMIGO1, ELAPOR1, CELSR2, SORT1, PSMA5
chr1	109532342	109532572	1.38211	0.00211688	CYB561D1, STRIP1, SARS1, CELSR2, GSTM3, CYB561D1, AMIGO1, AHCYL1, AMIGO1, SARS1, SORT1, CYB561D1
chr1	109532898	109533109	0.660024	0.188225	GSTM5, STRIP1, ELAPOR1, PSRC1, PSRC1, SCARNA2, GSTM4, ENSG00000228703, PSMA5
chr1	109548849	109549097	0.866093	0.0425837	GSTM4, MIR197, RPL7P8, AHCYL1, GSTM3, AHCYL1, GSTM3, EPS8L3, ENSG00000291326, ENSG00000228703, ENSG00000261055, ENSG00000282887, ENSG00000261055, ENSG00000241720, RNU6V, CSF1, ENSG00000291326, GNAT2, ELAPOR1, STRIP1, ENSG00000291326
chr1	109643383	109643644	0.608682	0.199722	GSTM3, LINC01397, GNAI3, EPS8L3, LINC01768, EPS8L3, ENSG00000291326, ENSG00000241720, GSTM5, AMPD2, CLCC1, ALX3, GSTM3
chr1	109790701	109791103	0.249675	0.545387	AHCYL1, ENSG00000258634, ENSG00000225113, GNAT2, CYB561D1, GSTM4, ENSG00000254942, GPR61
chr1	109906219	109906546	-0.545155	0.175255	NDUFA5P10, ENSG00000261055, ENSG00000241720, ENSG00000290117
chr1	110619401	110619679	1.22805	0.00366743	KCNC4-DT, ENSG00000273010, CCNT2P1, CHIAP3, ENSG00000288803, KCNA3
chr1	110630822	110631080	0.759629	0.0743047	KCNA3, KCNA3, SLC6A17, CD53, CCNT2P1, CD53, CHIAP1, RNA5SP54, ENSG00000243960
chr1	110634826	110635160	0.556177	0.147513	ENSG00000232811, CHIAP1, ENSG00000273010
chr1	110647442	110647914	0.507967	0.237641	NRBF2P3, SLC16A4-AS1, CHIAP2, PIFO, DENND2D
chr1	110672076	110672306	0.921706	0.027165	ENSG00000284830, DRAM2
chr1	110672314	110672463	0.485095	0.339417	OR11I1P, RBM15-AS1, KCNA2
chr1	110875419	110875682	0.396349	0.28566	LRIF1, CYMP-AS1, PIFO, ENSG00000288803, ENSG00000288803
chr1	110880617	110881314	0.0528407	0.869208	LRIF1, CHIAP1
chr1	110963252	110963370	0.811375	0.184644	ADORA3, KCNA2, OR11I1P
chr1	111215089	111215295	-0.326719	0.491942	CHIAP3, PGBP, DENND2D
chr1	111215857	111216493	0.49437	0.0933424	WDR77, OVGP1, DENND2D, DDX20, ENSG00000232811, DENND2D
chr1	111221772	111222195	0.267824	0.560195	ENSG00000260948, HIGD1AP12, ATP5PB, ENSG00000243960, ENSG00000243960, ENSG00000229283, DDX20, INKA2, DENND2D, PIFO, ADORA3, ENSG00000273221
chr1	111406340	111406552	-0.146624	0.80214	OVGP1, CHIAP1, WDR77, ENSG00000273221, DENND2D, CHIAP1, DRAM2, DENND2D
chr1	111471150	111471326	0.382586	0.547572	C1orf162, KRT18P57, ATP5PB, DENND2D, CHIAP1, INKA2-AS1, ATP5PB, INKA2, LINC01160
chr1	111475793	111476014	0.110087	0.851944	RNU6-151P, ADORA3, ENSG00000284830
chr1	111507367	111508163	0.850796	0.00361789	TMIGD3, C1orf162, LRIF1
chr1	111508259	111508523	1.01676	0.00996616	ENSG00000284830, KRT18P57, RNU6-151P, DRAM2, ENSG00000284830
chr1	111592732	111593254	0.984277	0.00414225	ENSG00000284830, C1orf162, INKA2-AS1, TMIGD3, RNU6-151P, KRT18P57
chr1	111600841	111601247	-0.509532	0.204089	CEPT1, ADORA3
chr1	111604025	111604398	-0.388617	0.396377	ENSG00000272982, C1orf162
chr1	112620233	112620436	0.449498	0.340726	CAPZA1, RHOC
chr1	112704486	112704697	-0.437478	0.407428	CTTNBP2NL, LRIG2, LINC02884, ST7L, CAPZA1
chr1	113073512	113073746	0.387858	0.39371	LINC01357, PPM1J, ENSG00000271810, SLC16A1, PPM1J, HIPK1-AS1, AKR7A2P1
chr1	113140616	113140791	0.0883662	0.885769	ENSG00000232499, ENSG00000271810, MTND5P20, MAGI3, PHTF1, ENSG00000231128, HIPK1-AS1, ENSG00000232450, ENSG00000232499, OLFML3
chr1	113784108	113784417	-0.682517	0.1238	AP4B1, HIPK1-AS1
chr1	113784492	113784723	-0.355923	0.50001	MAGI3
chr1	113905632	113905779	0.748687	0.117399	TRIM33, HIPK1-AS1, AP4B1-AS1, HIPK1-AS1, MRPL57P1, PTPN22, ENSG00000231128, HIPK1-AS1, AP4B1-AS1
chr1	113940729	113940995	0.714304	0.156369	AP4B1, HIPK1-AS1, BCL2L15, AP4B1-AS1
chr1	114346517	114346844	0.549666	0.0567919	OLFML3, HIPK1, BCAS2, ENSG00000226984, ENSG00000231128, PKMP1, DENND2C
chr1	114716313	114716481	0.377428	0.485369	TRIM33, HIPK1-AS1, ENSG00000231128, BCAS2, EIF2S2P5, OLFML3, BCAS2
chr1	114756344	114756479	-0.00165397	0.997754	ENSG00000231128, BCAS2, EIF2S2P5, TSPAN2, RNY1P13
chr1	114756989	114757126	0.0497051	0.938554	LINC01765
chr1	115062640	115063029	0.323087	0.370916	LINC01765, ENSG00000271419
chr1	115063256	115063591	0.182317	0.692255	AMPD1
chr1	116138889	116139362	1.09381	0.00311805	ENSG00000230381, ENSG00000287217, ATP1A1, LINC02868, NAP1L4P1, ATP1A1
chr1	116152015	116152504	0.901876	0.00894839	RNU6-817P, ATP1A1-AS1, CD58, NEFHP1, ENSG00000224950, ENSG00000230381, CD58
chr1	116168430	116168664	0.630613	0.12226	LINC02868, LINC01762, ATP1A1-AS1, LINC01779, ENSG00000230381, RNU6-817P, CD58, RNU6-817P
chr1	116377915	116378362	0.585212	0.0555516	MAB21L3, RNU6-817P, ATP1A1
chr1	116504402	116504776	-0.168808	0.648567	LINC01779, MAB21L3, TRIM45, ATP1A1
chr1	116514993	116515428	0.241496	0.570396	CD58, MAB21L3, ENSG00000237993, LINC01779, NAP1L4P1
chr1	116738068	116738275	0.607488	0.175424	PTGFRN
chr1	116738695	116739106	0.878697	0.0114825	ENSG00000272715, NEFHP1, RNA5SP55, TRIM45
chr1	116763388	116763727	0.17243	0.736193	NEFHP1, CD2, ENSG00000271810
chr1	116764549	116764913	1.00937	0.00362581	CD2, TRIM45, NEFHP1, PTGFRN
chr1	116769491	116769945	0.857374	0.00643718	CD101, PTGFRN, ENSG00000272715
chr1	116806288	116806651	-0.669875	0.127539	TTF2, PTGFRN, ENSG00000272715, NEFHP1, FTH1P22, NEFHP1
chr1	116817671	116817916	1.33179	0.00682484	NEFHP1, ENSG00000272715, LINC01779, PTGFRN
chr1	116933669	116934026	-0.8406	0.148399	PTGFRN, NEFHP1, FTH1P22, CD58
chr1	116986767	116987028	0.830665	0.0987322	ENSG00000272715, ATP1A1
chr1	116987308	116987472	1.06627	0.0293832	ENSG00000272715, FTH1P22, CD2, NEFHP1, GAPDHP64, LINC01762
chr1	117051556	117051771	-0.572779	0.338981	CD101, FTH1P22, TENT5C, GAPDHP64, NEFHP1, IGSF3, LINC02868, ENSG00000272715, ENSG00000272715, MIR548AC, PTGFRN
chr1	117654636	117654901	0.154093	0.771474	TRIM45, VPS25P1, TENT5C-DT, CD2, VDAC2P3, ENSG00000271427
chr1	117735119	117735302	0.419281	0.480932	ENSG00000279513, MAN1A2, ENSG00000271427, VPS25P1
chr1	117758899	117759119	0.467322	0.295156	ENSG00000212266, VDAC2P3, MAN1A2, VPS25P1
chr1	145872030	145872168	0.870917	0.226569	ITGA10, ENSG00000244619
chr1	145932776	145932994	0.396666	0.482374	ENSG00000278431, LIX1L-AS1, MIR6736
chr1	145977581	145977776	0.516465	0.22115	GNRHR2, TXNIP, PEX11B, NUDT17, MIR6736
chr1	145979435	145980011	0.763409	0.0139338	RBM8A, TXNIP, ANKRD35
chr1	146037906	146038319	0.956876	0.00492044	PIAS3, PIAS3, LIX1L, RNF115, ANKRD35, GNRHR2, PEX11B
chr1	147545060	147545444	0.458296	0.201629	BCL9, ACP6
chr1	147627608	147627756	0.598375	0.309284	GJA8, ENSG00000223728
chr1	147700027	147700239	0.550177	0.294927	LINC00624, ENSG00000227139, OR13Z2P, ACP6
chr1	148371547	148371753	1.01274	0.0366546	RNU1-155P
chr1	150213531	150213843	1.56748	0.000101189	C1orf54, OTUD7B, VPS45, BOLA1, ENSG00000285184, MTMR11, MTMR11
chr1	150255422	150255658	0.405614	0.44607	MTMR11, FALEC, FALEC, CIART, SF3B4, PRPF3, ENSG00000289041, MIR4257, FALEC, MIR6878, C1orf54, UBE2D3P3, MIR6878, ADAMTSL4-AS1, APH1A, MIR4257
chr1	150322378	150322692	-1.13813	0.0612986	MIR6878, ECM1, ANP32E
chr1	150560067	150560183	-0.0116689	0.983637	UBE2D3P3, CA14, MRPS21, ENSG00000288880, RNU6-1309P, GOLPH3L
chr1	150562069	150562330	0.997128	0.0052062	LYSMD1
chr1	150562800	150563106	0.766413	0.0374835	ENSA
chr1	150563435	150563662	0.408148	0.319762	MINDY1, ENSG00000276110, ENSG00000290074
chr1	150567358	150567526	0.975468	0.0353355	MTMR11, ENSG00000289041, RNU2-17P, ENSG00000253047, ENSG00000259357, CERS2
chr1	150611480	150611986	0.399765	0.213751	ANXA9, CDC42SE1, APH1A, C1orf56, MIR4257, SELENBP1, FALEC, MINDY1
chr1	150979528	150979700	1.27024	0.00758067	ENSG00000261168, MIR4257, ENSG00000253047, MINDY1, ZNF687, LYSMD1, TMOD4, ENSG00000273481, ENSG00000290074, ENSG00000259357, RN7SL473P, ANXA9, CERS2, PIP5K1A, RNU6-1042P, CTSS
chr1	151057727	151058121	0.853404	0.0441572	RN7SL444P, VPS72, ANXA9, LYSMD1, TNFAIP8L2, MINDY1, TARS2
chr1	151131266	151131570	0.346606	0.465834	ANXA9, GABPB2, ZNF687, ENSG00000236713
chr1	151157251	151157443	1.21163	0.0196357	SELENBP1, MLLT11, ADAMTSL4-AS1, CERS2, ENSG00000273481, PSMB4, GABPB2, RNU6-884P, MINDY1, BNIPL, PRUNE1
chr1	151905103	151905301	0.590371	0.224171	S100A11, ENSG00000229021
chr1	152035188	152035339	0.683059	0.208043	S100A11
chr1	152460237	152460514	0.37263	0.44184	TCHH, S100A11, ENSG00000226716, CCDST
chr1	153535360	153535544	0.0239036	0.965715	MIR8083, S100A5, CRTC2, RPS27, S100A2, ENSG00000285867, SNAPIN
chr1	153535645	153535787	0.15917	0.772388	SNAPIN, ENSG00000285779, S100A2, INTS3, S100A3, S100A13, ENSG00000243613
chr1	153783346	153783602	1.12373	0.00830295	INTS3, S100A2
chr1	153783643	153783921	1.42032	0.000580517	NPR1, CREB3L4, SNAPIN, HAX1, CREB3L4
chr1	154157757	154158110	0.142499	0.781332	HAX1, ENSG00000285779, RNU7-57P, MIR6737, ENSG00000236327, INTS3, ENSG00000231416, CRTC2
chr1	154335069	154335321	0.905277	0.048138	RNU6-239P, EFNA3, CFAP141, TDRD10, RN7SL431P, HAX1, C1orf43, C1orf43, IL6R, MIR190B, SHE
chr1	154386629	154387083	0.379947	0.351039	ENSG00000273110, ENSG00000286391, SHE
chr1	154420275	154420496	0.572552	0.255401	ENSG00000236327, IL6R-AS1, EFNA4, TPM3, PBXIP1, ATP8B2, UBAP2L, SHC1, AQP10, RNU6-239P, EFNA3
chr1	154431518	154431936	-0.140978	0.74943	ADAM15, ENSG00000233875, ATP8B2, RNU7-57P, UBE2Q1-AS1, IL6R-AS1, SHE, RPSAP17
chr1	154439531	154439872	0.813039	0.080807	DCST1-AS1, PBXIP1, C1orf43, IL6R-AS1, RPSAP17, ENSG00000252682, IL6R, PSMD8P1, TPM3, PBXIP1, AQP10
chr1	154463609	154463996	1.22579	0.0086698	EFNA3, RNU7-57P, C1orf43, IL6R-AS1, HAX1, IL6R-AS1, ENSG00000237920, CFAP141, PYGO2
chr1	154747913	154748314	0.180814	0.705585	PYGO2, KCNN3, IL6R-AS1, UBE2Q1, PBXIP1, LENEP, UBE2Q1, DCST1, TDRD10, CHRNB2, EFNA4, UBE2Q1-AS1, KRTCAP2
chr1	154759268	154759638	0.961157	0.0401883	ENSG00000287064, TDRD10, ENSG00000273110
chr1	154760451	154760693	1.09854	0.0138918	ENSG00000286391, DCST1-AS1, IL6R, CHRNB2, ADAM15, ENSG00000287064
chr1	154784913	154785305	0.400876	0.337682	UBE2Q1, ENSG00000273110, DCST1-AS1, SLC50A1, UBE2Q1, ZBTB7B
chr1	154955158	154955539	0.514751	0.186668	HAX1, EFNA3, ADAR, UBE2Q1, UBE2Q1, LENEP, TDRD10, ZBTB7B, ZBTB7B, DCST1-AS1, ADAM15, ENSG00000289103, DPM3, ADAR
chr1	154973713	154973968	1.15696	0.00356657	TDRD10, DCST1, ZBTB7B, IL6R-AS1, ENSG00000289103, PSMD8P1, PYGO2, MIR92B
chr1	155001025	155001303	1.523	4.40535e-05	SLC50A1, EFNA3, ENSG00000271380, ENSG00000287064, HAX1, ATP8B2, ADAR, PBXIP1, KRTCAP2, FLAD1, SHC1, PBXIP1, LENEP
chr1	155008691	155008940	0.167133	0.726743	PYGO2, ENSG00000287064, ENSG00000273088, ADAM15, PBXIP1, SHC1, SHC1, ZBTB7B
chr1	155017214	155017814	1.10725	0.000115738	ADAM15, UBE2Q1, CHRNB2, DCST1-AS1, FLAD1, PBXIP1, ZBTB7B, UBE2Q1, EFNA1, CHRNB2, ENSG00000270361, ENSG00000273110, DCST1, KRTCAP2
chr1	155070966	155071271	0.357155	0.45034	ENSG00000270361, THBS3, ENSG00000286391, KRTCAP2, ADAR, THBS3, EFNA3, UBE2Q1-AS1, KRTCAP2, DCST1-AS1, ENSG00000273110, CFAP141, UBE2Q1, ADAR
chr1	155085759	155086029	0.489846	0.280737	DCST1-AS1, PBXIP1, IL6R, GBAP1, ENSG00000287064, ENSG00000273110, PMVK, ADAR, UBE2Q1, ENSG00000271380, PYGO2, PSMD8P1
chr1	155086116	155086312	0.718283	0.0923393	ENSG00000289103, TDRD10, ADAM15, FLAD1, HMGN2P18
chr1	155226659	155226951	0.585724	0.182701	TDRD10, MIR92B, TRIM46, ENSG00000273088, TRIM46, THBS3, ENSG00000273088, YY1AP1, ENSG00000232519, DAP3P1, FDPS
chr1	155250716	155251010	0.68979	0.0525342	SCAMP3, SSR2, RUSC1-AS1, ENSG00000273088, DAP3P1, ENSG00000271267
chr1	155323360	155323553	1.46191	0.000404841	ENSG00000232519, RNU6-1297P, KRTCAP2, ENTREP3, ENTREP3, GBA1, MTX1P1, SYT11, THBS3, MTX1P1, SCAMP3, ENSG00000223503
chr1	155536182	155536756	0.178484	0.687399	POU5F1P4, ENSG00000273088, SCAMP3, ENSG00000234937
chr1	155637185	155637331	-0.268008	0.713874	MIR555, MIR6738, THBS3, CLK2
chr1	155946149	155946573	0.195402	0.651628	PMF1, ARHGEF2-AS1, ENSG00000287839, ARHGEF2, MEX3A, KRTCAP2, GLMP, UBQLN4, TMEM79
chr1	155970600	155970829	0.209158	0.695277	MIR6738, KHDC4, SYT11, RAB25, ARHGEF2-AS2, FDPS
chr1	156127121	156127492	1.00885	0.00304486	SMG5, PAQR6, SMG5, CCT3, GPATCH4, PAQR6, GLMP, ARHGEF2, SLC25A44
chr1	156213470	156213606	0.366052	0.486288	ENSG00000252236, RXFP4, SLC25A44, SLC25A44, ENSG00000252236
chr1	156281357	156281610	-0.526623	0.29435	SMG5, MEX3A, GON4L, CCT3, ARHGEF2-AS2, TSACC, SCARNA4, RAB25
chr1	156504853	156505266	1.65602	1.13863e-05	CCT3
chr1	156505280	156505537	1.61233	0.000102767	NES, TTC24, ENSG00000237390, MEF2D
chr1	159068352	159068696	-0.211622	0.695214	OR6N2, PYDC5, PYHIN5P, IFI16, OR6P1, PYDC5, ENSG00000176320, OR6K6, LINC01704, ELL2P1, SPTA1, PYDC5, MNDA
chr1	159910432	159910794	-0.00831517	0.985165	FCRL6, VSIG8, ENSG00000290105, TAGLN2, DUSP23
chr1	159923306	159923481	0.166017	0.727543	DUSP23, PIGM, FCRL6, KCNJ10, SNHG28, ENSG00000279430, DUSP23
chr1	160084177	160084355	1.08233	0.0568254	NCSTN, PEA15, PEX19, COPA, KCNJ9, RPSAP18, IGSF9, DCAF8-DT, ATP1A4, PIGM
chr1	160206060	160206250	0.0815458	0.881723	KCNJ10, COPA, IGSF8, CASQ1
chr1	160428739	160428859	0.303899	0.608013	SETP9, ENSG00000234425, ITLN2, IGSF8, CD84, CD48, SLAMF1, CD48
chr1	160428904	160429033	-0.00228483	0.997471	NCSTN, ENSG00000198358, SLAMF1, SUMO1P3, RPSAP18, ENSG00000228863
chr1	160437916	160438301	-0.321606	0.500886	SLAMF7, SLAMF6, ENSG00000275801, ENSG00000228863, RPSAP18, CD84, CD84, NIT1
chr1	160459838	160459985	-0.841712	0.174286	CD244, SLAMF1, SETP9, SLAMF1, ENSG00000198358
chr1	160520130	160520310	0.00500815	0.993817	SLAMF1, COPA, F11R, RNU4-42P, CD84
chr1	160540248	160540534	-0.130001	0.814467	ENSG00000228863, CD244, CD84
chr1	160568159	160568469	0.265401	0.597497	ENSG00000234425, ENSG00000238934, PEX19, KCNJ9, CD84
chr1	160576587	160576784	0.34837	0.505842	NHLH1, SETP9, RNU4-42P, COPA, ENSG00000234425
chr1	160607131	160607398	0.543161	0.229617	KCNJ9, SUMO1P3, VANGL2, RPSAP18, CD84, SLAMF6, CASQ1, ATP1A4, KCNJ10, SLAMF1, RNU4-42P, CD84, VANGL2
chr1	160623205	160623550	-0.441994	0.298073	SETP9, ENSG00000228863, ITLN2, COPA, NIT1, RNU4-42P, RNU4-42P, COPA, NHLH1, VANGL2, SLAMF6, NCSTN, NECTIN4-AS1, CD48
chr1	160626228	160626377	-0.272039	0.593709	ENSG00000258465
chr1	160627064	160627393	-1.18884	0.010405	CD48, SETP9
chr1	160627749	160628059	-0.99502	0.045292	B4GALT3, ENSG00000275801, VANGL2, USF1, ENSG00000228863, SLAMF1, COPA
chr1	160638141	160638315	0.0591224	0.923056	SLAMF6, CD244, LY9, CD84, F11R, PPIAP37, ARHGAP30, DEDD, NIT1, PEA15
chr1	160664851	160665023	0.551003	0.384002	NECTIN4-AS1, VANGL2, ENSG00000198358, SLAMF6, UFC1, SUMO1P3, ENSG00000275801, CASQ1, ENSG00000289121, SLAMF6, ENSG00000227741, NHLH1, SDHC, COPA
chr1	160675653	160675887	0.248754	0.60666	ITLN2, PPIAP37, SLAMF1, COPA, CD48, NHLH1, ENSG00000224985, ITLN2, RNU4-42P, SLAMF1, DEDD, ENSG00000275801
chr1	160681524	160681792	0.256311	0.566069	ADAMTS4, F11R, SLAMF7, B4GALT3, TSTD1, ENSG00000234425, ARHGAP30, ENSG00000198358, CD244, ENSG00000233691, LY9, ITLN2
chr1	160767074	160767442	-0.123651	0.807849	CD48, ITLN2, UFC1, F11R, ENSG00000228863, ENSG00000289121, ITLN2
chr1	160767626	160767972	-0.364279	0.48436	F11R
chr1	160768367	160768568	0.25691	0.602484	DEDD, ENSG00000274562, PEX19, LY9, ITLN1, CD48, ENSG00000228863, SLAMF1
chr1	160798041	160798270	-0.668964	0.160707	ENSG00000234425, GLRX5P2, CD48, ENSG00000275801, NCSTN, NECTIN4-AS1, ENSG00000228863, SETP9, SLAMF1, ITLN2, SLAMF1, VANGL2, SETP9, UFC1, DEDD, ITLN2
chr1	160837525	160837861	-0.125907	0.799528	LY9, ENSG00000275801, ITLN2, ENSG00000198358, UFC1, ENSG00000198358, ITLN2, F11R, CD48, ITLN2
chr1	160837875	160838250	-0.0862972	0.863591	ITLN1, ENSG00000213080
chr1	161013251	161013376	-0.378643	0.584374	ENSG00000224985, SLAMF7, ARHGAP30, VANGL2, ENSG00000228863, KLHDC9
chr1	161013624	161014186	0.725334	0.0669334	CD48, ENSG00000228863, KLHDC9, DEDD, USF1, ENSG00000288670, NDUFS2
chr1	161068333	161068665	0.103611	0.803083	ITLN2, VANGL2, RRM2P2, ENSG00000238934, F11R, ENSG00000238934, DEDD, USP21, CD48, ENSG00000289121
chr1	161119743	161119997	-0.487519	0.249548	ENSG00000289141, DEDD, GLRX5P2, USF1, NECTIN4, PPOX, SLAMF1, PCP4L1, NR1I3
chr1	161182365	161182609	-0.0585677	0.915756	RNU6-481P, MIR5187, ENSG00000283317, ADAMTS4, SDHC, MPZ
chr1	161185242	161185775	-0.312453	0.44597	ENSG00000277882, RNU6-481P, B4GALT3, ADAMTS4, MPZ
chr1	161192579	161192826	-0.224568	0.647844	ENSG00000288670, MPZ, ADAMTS4, RRM2P2
chr1	161314810	161314988	0.0890139	0.881897	CFAP126, ENSG00000289106, APOA2, MIR5187, MPZ, NDUFS2, TOMM40L, B4GALT3, ENSG00000289141, PCP4L1, SETP9, RRM2P2, ADAMTS4, ENSG00000290115
chr1	161389722	161390393	1.84484	4.54726e-07	ADAMTS4, NIT1, MPZ, B4GALT3, UFC1, TSTD1, TOMM40L, SDHC
chr1	161399249	161400131	1.40338	3.58812e-06	B4GALT3, ENSG00000283317, NDUFS2, ENSG00000224985, ADAMTS4, APOA2, ADAMTS4, USP21
chr1	161409852	161410175	0.0681064	0.90261	FCRLB, HSPA6, MIR5187
chr1	161530291	161530452	1.39939	0.00715472	ATF6-DT
chr1	161530642	161531372	1.42967	1.08548e-05	RN7SL466P
chr1	161540023	161540545	1.23828	0.00026131	FCRLB, RN7SL466P, FCRLA
chr1	161934326	161934467	0.373449	0.596568	ENSG00000229808, FCRLB, ATF6-DT, OLFML2B
chr1	165597904	165598641	0.449148	0.034394	ENSG00000273365, LMX1A-AS2, ENSG00000273365, RXRG
chr1	165697849	165698055	-0.219445	0.659788	ENSG00000236364, MIR3658, MIR3658, TMCO1-AS1, ENSG00000230659, MIR3658
chr1	165769158	165769363	0.409365	0.349411	MIR3658, ALDH9A1
chr1	165828250	165828506	0.488227	0.260552	ENSG00000236206, ENSG00000236206, PRELID1P7, ALDH9A1
chr1	166974909	166975090	0.430374	0.403703	ENSG00000227907, CREG1, ENSG00000227907
chr1	167044108	167044373	0.150585	0.742876	DUTP6, STYXL2, ILDR2, TADA1, ILDR2, POU2F1-DT
chr1	167066692	167066924	0.578743	0.222396	ENSG00000241666, STYXL2, ENSG00000287218, LINC01363, ENSG00000231029, CREG1, TADA1, ENSG00000273160, STYXL2, POU2F1-DT, STYXL2, LINC01363, CREG1
chr1	167121587	167121746	0.807341	0.160248	AKR1D1P1, GPA33, POGK, CREG1, ENSG00000241666, ENSG00000273160
chr1	167221103	167221326	1.42136	0.00078933	AKR1D1P1, ENSG00000287218
chr1	167221864	167222513	0.976248	0.000294067	AKR1D1P1
chr1	167267643	167267832	-0.536092	0.344513	POU2F1-DT, CREG1, POU2F1, POU2F1-DT, AKR1D1P1, AKR1D1P1
chr1	167267865	167268104	0.635236	0.154666	ENSG00000241666, POU2F1, CREG1, ENSG00000272033, GPA33
chr1	167446091	167446393	-0.730064	0.148494	CREG1, AKR1D1P1, DUTP6
chr1	167447568	167448060	0.336257	0.217989	POU2F1-DT
chr1	167474237	167474429	0.742721	0.131012	ENSG00000227907, AKR1D1P1, STYXL2, ENSG00000233411, AKR1D1P1
chr1	167482294	167482492	-0.210022	0.714396	ENSG00000227907, POU2F1-DT, ENSG00000273160
chr1	167492207	167492401	1.05537	0.0230031	LINC01363, ENSG00000287218
chr1	167492486	167492917	0.587004	0.121764	GPA33, POU2F1-DT, POGK
chr1	167500557	167500840	0.140016	0.771528	ENSG00000272033, POU2F1-DT, CD247, TADA1
chr1	167517575	167517914	1.00273	0.00066041	POU2F1-DT, GPA33, STYXL2, RNA5SP65, ENSG00000287218, POU2F1, GPA33
chr1	167601497	167601694	-0.262559	0.711723	ENSG00000241666, RCSD1, TADA1, ADCY10, ENSG00000232194
chr1	167628060	167628567	0.462777	0.114709	CREG1, GPA33, STYXL2
chr1	167637373	167637600	0.917152	0.0548542	RPL34P1, ENSG00000272033, ENSG00000272033, TADA1
chr1	167714260	167714573	1.29149	0.000369409	CD247, DUTP6
chr1	167715432	167715705	1.07722	0.00468693	MPC2
chr1	167722489	167722633	0.999145	0.0593001	MIR1255B2
chr1	167803364	167803764	0.200284	0.568828	MIR1255B2
chr1	167820244	167820435	1.13834	0.0353979	TIPRL, ENSG00000231029
chr1	168439830	168440051	0.233343	0.625566	ENSG00000213062, XCL1, RPL7AP21, ENSG00000287282, XCL1
chr1	168469801	168469946	0.0240132	0.972954	QRSL1P1, XCL2, QRSL1P1, RPL7AP21, ENSG00000285622, ATP1B1
chr1	168520297	168520723	-0.571508	0.192808	ENSG00000228697, ANKRD36BP1, XCL1, ENSG00000283255, NME7
chr1	168531719	168531952	0.0930151	0.899186	BLZF1, METTL18, ENSG00000289466, NME7
chr1	169604704	169605159	0.49168	0.243315	ENSG00000230704, SELL, NME7, METTL18, SELE, QRSL1P1, C1orf112, SELL
chr1	169667500	169667688	0.465917	0.383283	SELL
chr1	169692742	169693417	0.40117	0.1404	ENSG00000234604, SELP, C1orf112, SELP
chr1	169699121	169699258	0.173337	0.767463	NME7, SELP, ENSG00000213062, RN7SL333P
chr1	169891126	169891363	-0.294206	0.49293	F5, ENSG00000232959, SFT2D2, SLC19A2, GORAB-AS1, GORAB-AS1
chr1	171741356	171741543	-0.33329	0.492611	ENSG00000224600, DNM3, MYOC, MYOC, METTL13
chr1	172180960	172181199	-0.250729	0.619616	MIR214, RNU6-157P
chr1	172181298	172181952	-0.241019	0.580006	DNM3
chr1	172358354	172358775	0.525007	0.0950724	DNM3
chr1	172358795	172359286	0.339563	0.301194	MIR214, MIR199A2
chr1	172394110	172394416	-0.329222	0.465453	MIR214, METTL13, MIR3120, MIR199A2, ENSG00000271459, MIR3120
chr1	172638874	172639806	0.364836	0.103774	SUCO, DNM3, AIMP1P2, CENPL, ENSG00000226375, PIGC, TNFSF4
chr1	172662750	172663109	0.429335	0.199521	ZBTB37, SUCO, ENSG00000224228, TNFSF4
chr1	172699217	172699511	0.827643	0.0233461	RNU6-693P, C1orf105, PRDX6
chr1	172746335	172746668	1.45723	0.000486929	TNFSF4, TNFSF4, PRDX6-AS1, ENSG00000232751, DARS2, ENSG00000224000, ENSG00000232751
chr1	172818914	172819360	0.921328	0.0155869	TNFSF4, ENSG00000279061, ENSG00000226375
chr1	172845307	172845757	-0.148371	0.739785	AIMP1P2, SUCO, SLC25A38P1, ENSG00000279061
chr1	172894453	172894649	0.217151	0.66096	RNU6-693P, SLC25A38P1, GOT2P2
chr1	172894854	172895540	0.411546	0.222689	TNFSF4
chr1	173429546	173429701	0.0219034	0.971632	RNA5SP68, SERPINC1, ENSG00000238272, SERPINC1, RPS27P7, SLC25A38P1, RN7SKP160, CENPL, GAS5, GAS5-AS1, RN7SKP160, DARS2, SLC9C2, KLHL20, CENPL, RPS27P7, GAS5-AS1, TNFSF4
chr1	173475831	173476006	-0.696406	0.159718	RPS27P7, GAS5, KLHL20, ENSG00000224228, SLC25A38P1, RN7SKP160, GAS5, FASLG, RPS27P7, RC3H1-DT
chr1	174968704	174969150	0.688825	0.0656757	ENSG00000235869, RNU6-307P
chr1	175029374	175029562	-1.32264	0.0107986	CENPL, KIAA0040, BANF1P4
chr1	175188975	175189187	-0.271453	0.54135	ENSG00000260990, MRPS14
chr1	175192359	175192471	0.508252	0.3187	ENSG00000230687, ENSG00000230687, ENSG00000260990
chr1	175209182	175209405	0.450822	0.437252	KIAA0040, ENSG00000260990
chr1	175209646	175209984	0.0788097	0.888717	RPS29P4
chr1	176205663	176205881	-0.865232	0.0837097	SCARNA3
chr1	179037146	179037402	-0.856572	0.0415271	PTPN2P1, TEX35, TOR3A, C1orf220, FAM20B
chr1	179082816	179083040	0.0137689	0.982116	ENSG00000228191, ENSG00000232750, ENSG00000228191, EIF4A1P11
chr1	179129139	179129483	0.17737	0.722099	SOAT1, SOAT1
chr1	179228452	179228805	-0.398759	0.403154	SOAT1, ENSG00000234041, FAM20B, ENSG00000289432, ENSG00000285910
chr1	179814650	179815461	0.209322	0.433903	TOR3A, LHX4
chr1	180502081	180502292	0.308343	0.496766	ENSG00000260360, LHX4, TOR1AIP2, KIAA1614-AS1, XPR1, MR1, KIAA1614
chr1	180953912	180954554	0.724633	0.0381725	LINC02816, ENSG00000243155, ACBD6
chr1	181021919	181022219	0.621259	0.106796	LINC01732, STX6, ACBD6, KIAA1614-AS1
chr1	181062828	181063082	-1.0077	0.03049	ENSG00000225359, IER5
chr1	181105078	181105831	1.32177	4.03333e-05	ACBD6, KIAA1614-AS1, ENSG00000224810
chr1	181134561	181134816	0.976263	0.0301123	ENSG00000261831, ENSG00000289589, KIAA1614
chr1	181134856	181135211	1.10218	0.0153936	ACBD6, XPR1, ACBD6, KIAA1614-AS1, ENSG00000251520
chr1	181396098	181396418	0.161664	0.730557	MR1, ENSG00000289589
chr1	181396422	181396716	-0.317644	0.480061	CACNA1E, LINC01732
chr1	181398018	181398238	-0.0867758	0.896881	STX6, ENSG00000225359, LINC01732, LINC01699, LINC02816
chr1	181423681	181423824	-0.358568	0.656831	ENSG00000289589, ENSG00000225359, KIAA1614
chr1	182029339	182030338	0.932835	2.4526e-05	TEDDM1, RGS16, TEDDM1
chr1	182084997	182085210	0.551248	0.191968	RNASEL, TEDDM1, RGS16, LINC01732, ENSG00000270443, GLUL, TEDDM1, ENSG00000225359
chr1	182259235	182259779	0.124938	0.759932	TEDDM1, ENSG00000232309, ENSG00000225982
chr1	182588790	182589006	0.735561	0.0999846	RGS16, ENSG00000225982, RNASEL, ENSG00000232309, NPL
chr1	182615687	182616480	0.414143	0.189519	DHX9-AS1, GLUL, NPL, LINC01688, LINC01688, RGS16, ENSG00000289573
chr1	183498391	183498909	-0.458873	0.365082	SMG7-AS1
chr1	183652157	183652849	-0.557988	0.141901	ENSG00000289581, SMG7-AS1, SMG7, ENSG00000289581
chr1	183916044	183916403	-0.262149	0.441059	LAMC1-AS1, APOBEC4, SMG7, ARPC5, SMG7-AS1, ENSG00000289099, RGL1
chr1	183956463	183957174	0.18744	0.498362	APOBEC4, ARPC5
chr1	185156405	185156599	0.489485	0.260657	RNF2, ENSG00000273004, EDEM3, ENSG00000261729, LINC01350, GS1-279B7.1, ENSG00000261729, RNF2, EDEM3, ENSG00000273004
chr1	185281241	185281681	-0.19033	0.729956	ENSG00000233583, ENSG00000279838, RPL5P5
chr1	185316177	185316435	0.685549	0.0146438	ENSG00000279838, EDEM3, ENSG00000261729
chr1	185316624	185316908	0.924149	0.0104647	TRMT1L, EDEM3, ENSG00000233583, SWT1
chr1	185339275	185339574	0.229066	0.685932	SWT1, LINC01350, ENSG00000261729
chr1	185559815	185560371	-0.359696	0.295034	ENSG00000233583, ENSG00000279838, TRMT1L, ENSG00000273004, RNF2, ENSG00000261729, ENSG00000238061
chr1	185567050	185567334	-1.05065	0.0282739	LINC01350, ENSG00000279401, GS1-279B7.1, ENSG00000233583, GS1-279B7.1
chr1	186288819	186289110	-0.392396	0.366805	TRMT1L, ENSG00000233583
chr1	186301482	186301793	-1.5786	0.00135135	TPR, RNU6-1240P
chr1	186374399	186374646	-0.460539	0.237435	SWT1
chr1	186374727	186374917	0.318501	0.45902	PRG4, EDEM3
chr1	193058505	193058869	0.431369	0.197633	ENSG00000226814, RGS2, RN7SKP126
chr1	193104750	193104878	0.214826	0.710588	RO60, RGS1
chr1	193417483	193417786	-0.169192	0.737936	RPL23AP22, MIR1278
chr1	193448971	193449462	0.0392896	0.943746	ENSG00000286285, ENSG00000226640, CDC73, ENSG00000288950
chr1	193540157	193540490	0.205475	0.653563	ENSG00000286285, ENSG00000286285, ENSG00000226640
chr1	193558420	193559023	-0.317417	0.456823	ENSG00000286285
chr1	194052629	194052775	0.274934	0.734405	RPL23AP22
chr1	194052852	194052958	-0.564561	0.415623	LINC01031
chr1	197391360	197391643	-1.04937	0.0556817	ASPM, ENSG00000237861
chr1	197481119	197481476	-0.585204	0.239382	ASPM, ENSG00000237861, FAM204BP, LHX9, ENSG00000230260
chr1	197776823	197777003	-0.577972	0.178301	ATP6V1G3, C1orf53
chr1	198159024	198159276	0.965981	0.000919085	NEK7, PEBP1P3, ENSG00000287989
chr1	198166021	198166214	-0.0745924	0.890961	ENSG00000261573, PEBP1P3, PTPRC
chr1	198166382	198166567	-0.072978	0.898465	NEK7, LHX9, ENSG00000287989, ENSG00000287989
chr1	198174459	198174647	0.0671625	0.91097	CRB1, ENSG00000261573, PEBP1P3, ENSG00000287989, ENSG00000223881, DENND1B
chr1	198175858	198176103	-0.349478	0.496207	C1orf53, PEBP1P3, PTPRC
chr1	198188110	198188591	-0.0824787	0.875937	LHX9, PRR13P1, ENSG00000287989
chr1	198619330	198619692	-0.0983128	0.832309	NEK7, ATP6V1G3, PEBP1P3
chr1	198621569	198621854	0.469106	0.245493	PTPRC, PEBP1P3
chr1	198627549	198627714	-0.347996	0.615699	ATP6V1G3, ENSG00000223881
chr1	198641525	198641885	0.899826	0.0187631	PEBP1P3, ENSG00000287989, ENSG00000223881, ENSG00000287989, ENSG00000261573, PEBP1P3
chr1	198649995	198650247	0.86673	0.0568772	PEBP1P3, MIR181A1HG, PEBP1P3, ENSG00000223881, ATP6V1G3
chr1	198656685	198656923	0.746639	0.0819444	ENSG00000287989
chr1	198669049	198669411	0.180137	0.650167	ENSG00000261573, ATP6V1G3, PEBP1P3, ENSG00000227747
chr1	198681839	198682199	0.576739	0.0408063	ATP6V1G3, ATP6V1G3, LINC01221, C1orf53, ENSG00000287989, ENSG00000261573
chr1	198934861	198935322	0.0116311	0.980384	LINC01221, PTPRC, LINC01222
chr1	200153346	200153682	-0.339535	0.316594	LINC00862, ENSG00000230623, ENSG00000282849
chr1	200302202	200302580	0.380937	0.362434	ZNF281, ENSG00000229220, ENSG00000230623, ZNF281
chr1	201019423	201019790	0.326311	0.294343	ENSG00000229191
chr1	201020295	201020438	-0.780529	0.0974525	ZNF281
chr1	201114457	201114670	1.23117	0.00516469	CAMSAP2
chr1	202143849	202144394	0.670812	0.0833764	ELF3, RNU6-501P, ARL8A, RPL10P4
chr1	202295660	202295850	0.108413	0.862411	SYT2, PTPN7
chr1	202625532	202625701	0.170214	0.807728	ENSG00000226862, MGAT4EP, SNORA70
chr1	203267340	203267572	0.967759	0.0328559	ZBED6, OPTC, TMEM183A, ENSG00000229652, OPTC, ZBED6
chr1	203289531	203289910	0.775867	0.0076872	CHIT1
chr1	203290391	203290769	0.967649	0.0013725	BTG2
chr1	203325129	203325387	-0.057298	0.923684	OPTC, RNU6-487P, CHIT1, BTG2, NPM1P40, ZC3H11A, PPP1R15B, MGAT4EP
chr1	203327139	203328172	1.26826	4.22171e-06	HNRNPA1P59, CHIT1, PRELP, CHIT1, LAX1
chr1	203487426	203488043	1.18719	0.00252366	ENSG00000234775, LAX1, FMOD, ENSG00000229652, ATP2B4, PRELP, BTG2, ATP2B4, CHI3L1, CHIT1, NSA2P1, CHIT1
chr1	203512862	203513158	-0.211454	0.676026	NSA2P1, ATP2B4, SNRPE, ENSG00000288925, LINC00628, CHIT1, FMOD
chr1	203607285	203607616	0.197305	0.648041	ENSG00000261065, ZC3H11A, SNORA77, LAX1, TUBA5P
chr1	203649485	203649788	-0.4884	0.285391	ENSG00000229652, CHIT1, FMOD, LINC01353, OPTC, LAX1
chr1	203650204	203650539	0.389774	0.371466	LINC00628, ZBED6, PRELP, BTG2-DT, KISS1
chr1	203652765	203653088	-0.472662	0.287272	RPL35AP5
chr1	203674065	203674500	0.728364	0.0401611	ENSG00000261065, RPL35AP5, FMOD, ENSG00000288925, NPM1P40, NSA2P1
chr1	203682430	203682688	-1.55727	0.00807056	ENSG00000288925
chr1	203682754	203682961	0.0532591	0.93882	CHIT1, LINC01353, NPM1P40
chr1	204287139	204287332	-0.421768	0.4717	ENSG00000231691, LINC00628, ETNK2
chr1	204363729	204363964	1.80606	0.000277808	PLEKHA6, KRT8P29, SNRPE, ENSG00000261065, ENSG00000225522, ERLNC1, SOX13, RPL21P19, LINC00303, SOX13, SNRPE, REN, REN, SNORA77
chr1	204494033	204494497	1.09984	0.00494342	ENSG00000288934, PPP1R15B, PPP1R15B, ENSG00000237848
chr1	204506365	204506782	0.965856	0.0116807	PIK3C2B
chr1	204506861	204507231	0.974307	0.00935537	ERLNC1
chr1	204521247	204521621	0.781978	0.0490697	ENSG00000225522, ENSG00000237848, PPP1R15B
chr1	204578839	204579086	0.865719	0.1076	KISS1, ENSG00000228153, ENSG00000288934
chr1	205273547	205273746	0.661503	0.17731	NUAK2, MFSD4A, LEMD1-AS1, BLACAT1, MIR135B, ENSG00000236942, SNRPGP10, NUAK2
chr1	205284765	205285121	0.719819	0.054136	NUAK2
chr1	205288185	205288592	0.459043	0.143434	TMCC2-AS1
chr1	205321276	205321449	0.792529	0.0786627	TMCC2, TMCC2-AS1, DSTYK, NUCKS1
chr1	205430895	205431105	0.0107714	0.987012	SNRPGP10, TMCC2, MIR135B, CDK18, NUCKS1
chr1	205441031	205441436	-0.0807326	0.859847	KLHDC8A, ELK4, CDK18, NFASC, TMEM81
chr1	206551908	206552276	-0.569669	0.175136	ENSG00000285521, PIGR, ENSG00000261000, FCMR, RASSF5, RASSF5, YOD1, RASSF5, CR2
chr1	206562822	206562960	-0.104383	0.870469	MIR6769B
chr1	206563057	206563346	1.31682	0.000937454	FCAMR, IKBKE
chr1	206568462	206568637	0.227285	0.705063	ENSG00000279946, SRGAP2, PFKFB2, ENSG00000261000
chr1	206578246	206578589	-0.773701	0.0485506	RPL13AP8, IKBKE, RASSF5, PIGR
chr1	206580362	206580489	-0.892975	0.126342	FCMR, ENSG00000287432, IL19
chr1	206685505	206685802	1.68689	0.000418876	MIR6769B, EIF2D, FCMR, C4BPB, EIF2D, FCMR, FCAMR, RASSF5
chr1	206739511	206740067	-0.248923	0.593709	C1orf116, PIGR, IL19, FCAMR, YOD1, CR1, IL24, FCAMR
chr1	206757802	206758230	-0.5973	0.185102	IL20
chr1	206784328	206784736	0.52774	0.15959	PIGR, IL10
chr1	206803167	206803696	0.769547	0.00251296	PIGR, ENSG00000283044, PFKFB2, FCAMR, ENSG00000224114, IL20, MAPKAPK2, DYRK3, IL19, ENSG00000261000
chr1	206905364	206905641	0.0476493	0.926687	IL19, IL20, CR1, RASSF5, ENSG00000279946, CR1, PFKFB2, IL10
chr1	206925379	206925611	-0.553195	0.24061	CR1, ENSG00000279946, RASSF5, DYRK3, PFKFB2, EIF2D, MIR6769B
chr1	206933437	206933603	0.841162	0.0958316	RASSF5, IL20, IKBKE-AS1, YOD1, FCAMR
chr1	207049991	207050158	-0.107863	0.840298	EIF2D, EIF2D, EIF2D, ENSG00000283044, IL20, CR2, PIGR, CR2, ENSG00000224114
chr1	207752574	207753005	0.275664	0.50874	CD46, ENSG00000285239, MIR29C
chr1	207825794	207826280	-0.0742957	0.757664	MIR29B2CHG, MIR29B2CHG, LINC02767, YOD1
chr1	207831737	207832202	0.279173	0.368701	LINC02767, CDCA4P4
chr1	207848197	207848684	0.399272	0.390754	ENSG00000236911
chr1	207883104	207883437	-0.491854	0.255449	LINC02767, ENSG00000289071
chr1	207963511	207963857	1.38092	9.11736e-05	ENSG00000285719, MIR29B2CHG, MIR29C, CD46, CD34
chr1	208086568	208086872	-0.468994	0.253782	ENSG00000226843
chr1	209747659	209748111	1.03688	0.000172356	CAMK1G, HSD11B1-AS1, TRAF3IP3, ENSG00000287902
chr1	209751904	209752289	0.125526	0.69662	CAMK1G, LAMB3, MIR4260, HSD11B1-AS1, G0S2
chr1	209756671	209756869	0.576208	0.202889	ENSG00000289700
chr1	209767210	209767376	-1.63418	0.00359957	LAMB3, HSD11B1
chr1	209769484	209769771	0.73473	0.0346733	TRAF3IP3
chr1	209828324	209828502	0.560389	0.232064	MIR4260, TRAF3IP3, ANGEL2
chr1	210311174	210311604	0.0324734	0.943448	SYT14, RNU5A-8P, SYT14, MIR205, MIR4260
chr1	211228871	211229567	0.0973286	0.773154	ENSG00000287157
chr1	211335100	211335289	-1.01907	0.0523177	FDPSP8, NTRAS, ARPC3P2, ENSG00000261314, SNX25P1, ARPC3P2
chr1	211353305	211353565	0.463716	0.359304	ENSG00000223649, ENSG00000261314, ENSG00000223649
chr1	211515285	211515912	0.481168	0.0978103	FDPSP8, KCNH1-IT1, NTRAS, ENSG00000228792, RCOR3
chr1	211577783	211578161	0.330635	0.348813	RCOR3, UTP25, ENSG00000287033, ENSG00000230063, ENSG00000287445, NTRAS, NTRAS, ENSG00000288007
chr1	212286047	212286448	0.832987	0.0148937	MIR3122, INTS7, RN7SKP98, ENSG00000212187
chr1	212414234	212414398	0.761794	0.126093	ENSG00000212187, INTS7, NEK2-DT, RPL23AP18, ENSG00000235862
chr1	212558293	212558649	0.724296	0.0858793	NEK2, SLC30A1
chr1	212558695	212559232	1.26623	0.000321	NSL1, LINC02773, NSL1
chr1	212566843	212567505	0.752235	0.00412591	ATF3, RN7SKP98, ENSG00000288007, ENSG00000260805, ATF3, INTS7
chr1	212595809	212596110	0.509749	0.233005	ENSG00000288007, LINC02771, MIR3122, ENSG00000260805
chr1	212609154	212609347	1.52004	0.000436916	LINC02771, ENSG00000288007, SPATA45
chr1	213852194	213852368	-1.08388	0.120626	ENSG00000274895
chr1	220045620	220045786	-0.578425	0.223698	BPNT1
chr1	221712989	221713120	-0.199254	0.728953	ENSG00000226643, RNU6-403P
chr1	221713197	221713415	-0.00796788	0.98858	ENSG00000226643, ENSG00000227585
chr1	222455113	222455422	-0.206554	0.661239	LINC01655, DUSP10, ENSG00000229399, QRSL1P2, QRSL1P2, ENSG00000287338, ENSG00000286421, RNU6ATAC35P, ENSG00000227585
chr1	222464972	222465121	0.066821	0.924403	ENSG00000229399, AIDA, RNU6-403P, ENSG00000236846, ENSG00000289880
chr1	222465263	222465831	0.744601	0.00736047	TAF1A-AS1, BROX, ENSG00000272750
chr1	222634510	222634724	-0.0199559	0.975417	DUSP10, ENSG00000226643, QRSL1P2, CICP13, TAF1A-AS1
chr1	222654948	222655216	0.162852	0.698922	ENSG00000229399, ENSG00000287338, AIDA, ENSG00000272750, CICP13, AIDA
chr1	223081250	223081698	0.104151	0.803083	ENSG00000287684, ENSG00000289880, ENSG00000287684
chr1	223716499	223716902	-0.442359	0.289071	ENSG00000288999, FBXO28, ENSG00000288999, PHB1P11, RNU6-1008P
chr1	223748432	223748642	-0.0299838	0.963923	CCDC185, RNU4-57P, RN7SKP49, ENSG00000287338
chr1	223749181	223749402	0.933697	0.0343827	ENSG00000236846, FBXO28
chr1	223831756	223832624	0.475319	0.0619367	RNU6-1008P
chr1	223844823	223845069	-0.148072	0.767292	FBXO28
chr1	224114453	224114783	0.800484	0.0521307	NVL, CNIH4, RNU6-1008P, ENSG00000229742, WDR26, NVL, MIR4742, ENSG00000288999, WDR26, ENSG00000236773
chr1	224204776	224205112	-0.78367	0.0775709	ENSG00000229742, FBXO28, MIR4742, NVL
chr1	224340994	224341138	0.0490984	0.9547	DEGS1, FBXO28
chr1	224341194	224341340	0.490662	0.429166	RNU6-1008P, FBXO28, RN7SKP49, CAPN2, FBXO28
chr1	224357423	224357624	-0.0707982	0.89401	NVL, FBXO28, SNORA72, FBXO28
chr1	224432719	224432828	-0.255858	0.694611	ENSG00000232628, FBXO28, FBXO28
chr1	224497727	224498604	-0.611072	0.0253216	LINC02813, DEGS1
chr1	224623814	224624442	-1.33928	0.000367716	ENSG00000286719
chr1	225444876	225445272	-0.118233	0.694304	LEFTY1, TMEM63A, ENSG00000248322, SRP9, NDUFA3P3, LBR
chr1	225445366	225445482	-0.593175	0.280713	ENSG00000282418, TMEM63A, LINC02765, SRP9, LEFTY1
chr1	225467134	225467433	-0.464544	0.229997	EPHX1, SRP9, PYCR2, ENSG00000289341, LEFTY3P, ENSG00000242861
chr1	225467449	225468110	-0.153541	0.601338	ENSG00000255835, MIR6741, TMEM63A, H3-3A-DT
chr1	225468349	225468497	-0.199677	0.716138	ENSG00000289602, ENSG00000242861, SRP9, ENSG00000270598, LBR
chr1	225474984	225475257	1.39541	0.00173702	SRP9, H3-3A-DT, ACBD3-AS1, SDE2, TMEM63A, ENSG00000255835, RNU6-1304P, ENSG00000223570, LEFTY1, SRP9
chr1	225778188	225778422	0.522471	0.196014	ENSG00000289962, ENSG00000255835, ENSG00000289962, SDE2, H3-3A-DT, MIR6741, NDUFA3P3, ENSG00000242861, LEFTY1
chr1	225897162	225897520	0.152877	0.643061	ENSG00000289962, LBR
chr1	226109855	226110321	0.880496	0.00694959	SDE2, ENSG00000289962
chr1	226110379	226110890	0.912872	0.00814883	ENSG00000275406, LEFTY2
chr1	226121537	226121788	1.33388	0.000177573	ENSG00000275406, LBR, LIN9, SDE2, ENSG00000287627, H3-3A-DT, ENSG00000289962, LINC01703
chr1	226121819	226122262	2.08577	2.99948e-06	ENSG00000289962, ENSG00000223570, H3-3A
chr1	226122447	226122785	1.67103	0.000216667	STUM, YBX1P9, ENSG00000287259
chr1	226444936	226445286	-0.403329	0.384402	ENSG00000288674
chr1	226457496	226457727	-0.455452	0.375884	ENSG00000270287, ENSG00000287627, ENSG00000275406
chr1	226626532	226626835	0.784717	0.0609213	ITPKB, RPS27P5, ENSG00000287259, ENSG00000228525, PARP1, ENSG00000287259, ENSG00000287259, CDKN2AIPNLP1
chr1	226634190	226634388	0.56091	0.180547	ENSG00000287259, RPS27P5, ITPKB
chr1	226643169	226643560	0.352582	0.26684	COQ8A, PSEN2, ITPKB, ENSG00000287259, RPS3AP7, ENSG00000288674
chr1	226653429	226653634	-0.0281317	0.959565	ENSG00000287259, ENSG00000288674
chr1	226653707	226653915	0.342752	0.480126	ITPKB, ITPKB-IT1, ITPKB
chr1	226662713	226663367	0.33753	0.0896	RPS27P5, ENSG00000288674, ENSG00000287259
chr1	226677255	226677482	0.331597	0.42032	ITPKB-AS1, ENSG00000287259, ITPKB
chr1	226680071	226680323	0.947887	0.0139233	ENSG00000228525, ENSG00000288674
chr1	226690464	226690972	0.414712	0.311279	ITPKB-AS1, ENSG00000287259, ENSG00000270598, ENSG00000287259
chr1	226691308	226691584	-0.412643	0.357158	ENSG00000287259, PARP1, RPS27P5
chr1	226703220	226703725	1.46349	1.37435e-05	ITPKB, ENSG00000288674
chr1	226708553	226708793	-0.81735	0.0693647	ENSG00000287259
chr1	226711327	226711512	-0.37712	0.503656	ENSG00000287259, ITPKB-AS1
chr1	226711977	226712243	0.00792068	0.988799	ENSG00000270287
chr1	226724484	226724872	-1.02374	0.0294875	ENSG00000287259, ITPKB-AS1, ITPKB-IT1, ITPKB
chr1	226737312	226737496	0.433379	0.300585	ITPKB-IT1, ENSG00000287259, ITPKB-AS1, ENSG00000287259
chr1	226798357	226798766	0.389265	0.412366	ITPKB-IT1
chr1	226798872	226799210	0.467748	0.311019	ITPKB-IT1
chr1	226827969	226828366	0.735696	0.0294306	ITPKB, ENSG00000287627, STUM, ENSG00000287627, ENSG00000270598, ITPKB
chr1	227542400	227542905	1.03118	0.00073772	MIR3620, MIR5008, MIR5008
chr1	227766186	227766635	0.354285	0.339583	ENSG00000227625, WNT9A, WNT9A, ENSG00000223570
chr1	228166349	228166753	0.44251	0.186764	MRPL55, TRIM11, ENSG00000227625, RNF187, MRPL55, ENSG00000279306, RPL23AP15, ENSG00000270104, ENSG00000287895
chr1	228459274	228459453	-0.370845	0.412485	ARF1, ENSG00000270104, ENSG00000287315, ENSG00000287895, ENSG00000227625, RNF187, MIR3620, OBSCN-AS1, IBA57, TRIM11, TRIM17
chr1	228794134	228794602	-0.172877	0.729415	LINC02814, PGBD5
chr1	228794740	228795202	-0.18428	0.677498	ENSG00000233920, TMEM78
chr1	229139351	229139728	-0.257853	0.63268	ENSG00000233920, FTH1P2, ENSG00000206878
chr1	229253706	229253905	-0.85691	0.189402	TAF5L, RHOU, RNU4-21P, ENSG00000230331, ENSG00000226920, ENSG00000206878, NUP133, RHOU, FTH1P2, FTH1P2, NUP133-DT, ENSG00000271475, ENSG00000290037, NUP133
chr1	229557981	229558313	1.13889	0.00362815	TAF5L, NUP133, CCSAP, RAB4A
chr1	230972790	230973303	-0.402229	0.28594	C1orf131, TRIM67-AS1
chr1	231039541	231039722	0.409972	0.392759	COG2, TSNAX-DISC1, RN7SL837P
chr1	231211376	231211872	0.30339	0.346937	RNA5SP79, ENSG00000225656, ARV1, ENSG00000287395, TTC13
chr1	231376869	231377269	-0.576206	0.29178	TSNAX, TSNAX-DISC1
chr1	231627254	231627611	0.436162	0.336539	TTC13, C1orf131, ENSG00000287450, LINC00582
chr1	232951290	232951486	0.0105691	0.985885	PCNX2, MAP10
chr1	233281980	233282310	0.236838	0.607368	NTPCR, ENSG00000232175
chr1	234310049	234310436	0.417045	0.310478	ENSG00000233018, SLC35F3
chr1	234315175	234315816	-0.302737	0.524141	LYST, ENSG00000251508
chr1	234323085	234323303	-0.0302514	0.962725	TARBP1
chr1	234326686	234326891	0.324666	0.454893	ENSG00000273367, ENSG00000288760
chr1	234356840	234357082	1.01125	0.0271781	ENSG00000233018
chr1	234522533	234523145	-0.734672	0.106645	LNCATV, ENSG00000287633, B3GALNT2, ENSG00000273416, TBCE, U8, ENSG00000289057, ENSG00000286263, LINC01348, RNY4P16, RNY4P16, ENSG00000233018, TOMM20, LINC02961, ENSG00000287633
chr1	234599729	234600456	1.26078	2.43219e-05	ENSG00000286263, TBCE, ENSG00000273416, LINC01348, ENSG00000273416, ENSG00000258082
chr1	234611234	234611505	0.677436	0.0520524	ENSG00000289377, TOMM20, SNORA14B, ENSG00000258082, LINC01132, ENSG00000286263, ENSG00000233018, ENSG00000273416, ENSG00000273416, ENSG00000289377, LINC01132, ENSG00000289377, LINC01348
chr1	234612682	234613020	0.492069	0.141951	ENSG00000282097, ENSG00000286263, LINC01132, ENSG00000233018, ENSG00000230628, ENSG00000241475, RN7SL668P
chr1	234676116	234676280	0.0234715	0.973207	RN7SL668P, ENSG00000258082, LINC01348, ENSG00000282097, ENSG00000258082, ENSG00000230628
chr1	234676321	234676523	-0.112962	0.839942	LINC02961, LINC02961, ENSG00000230404, ENSG00000233018
chr1	234731097	234731356	0.586565	0.193002	ENSG00000286210, RNY4P16, IRF2BP2, SNORA14B, LINC01348, ENSG00000258082
chr1	234731359	234731715	0.397055	0.265163	LINC01132
chr1	234731761	234731927	1.00689	0.0413902	LINC01348, RN7SL668P, ENSG00000258082, ENSG00000258082, LINC02961, LINC00184, ENSG00000286263, LNCATV, ENSG00000258082
chr1	234768301	234768513	0.284603	0.582935	LINC01354, ENSG00000258082, LINC01132, LINC01348, ENSG00000287633, ENSG00000273416, RNY4P16, U8, ENSG00000272362, ENSG00000258082, LINC01132, ENSG00000289057, IRF2BP2
chr1	234772321	234772701	0.75487	0.0147728	IRF2BP2, LINC02971, ENSG00000286263, RN7SL668P, IRF2BP2
chr1	234926812	234927298	-0.113228	0.790495	U8, ENSG00000289377, ENSG00000289057, ENSG00000288760, ENSG00000288760, ENSG00000228830, ENSG00000230404, LINC02961, ENSG00000287633, ENSG00000272362, RNY4P16
chr1	234955871	234956073	-2.16705	0.00207901	RN7SL668P, ENSG00000272362, LINC01348, ENSG00000289377, ENSG00000241475, ENSG00000230404, ENSG00000272362, LINC01132, ENSG00000288760, LINC00184, U8, ENSG00000282097, ENSG00000258082, LINC01132, LINC00184, LINC02961
chr1	234978705	234979075	-0.568095	0.210886	RNY4P16, LINC01348, RNY4P16, ENSG00000228044, LINC01132, RN7SL668P, ENSG00000289057
chr1	234980704	234981275	0.198027	0.553702	ENSG00000230628, ENSG00000228044, LINC02961, IRF2BP2, LINC00184, LINC00184, LINC02971, ENSG00000286210, LINC02961, RNY4P16
chr1	235011164	235011449	0.840124	0.0238282	U8, LINC02961, ENSG00000258082, ENSG00000228044, ENSG00000230404, RN7SL668P, LINC01132, LINC00184, ENSG00000286210, IRF2BP2
chr1	235011559	235012293	1.25451	2.66297e-06	ENSG00000286210, ENSG00000286210, ENSG00000272362, ENSG00000286263, LINC01348
chr1	235206852	235207226	0.201935	0.633621	ENSG00000273416, TOMM20, ENSG00000230026, ENSG00000227962, GGPS1, ENSG00000285177, ARID4B
chr1	235641994	235642675	1.20341	0.000250954	NID1
chr1	235642749	235642890	0.547229	0.299861	LINC03081
chr1	235866164	235866427	0.563446	0.159573	LINC02768, RNU6-968P, LINC03081, B3GALNT2, LINC02768
chr1	235887807	235888073	-0.242228	0.668204	LINC02768
chr1	235888146	235888685	0.177722	0.588955	LINC03081, ERO1B, RNU2-70P, LINC02768
chr1	235998846	235999139	0.224351	0.631708	MTCYBP14
chr1	235999292	235999779	0.833215	0.00526545	MTCO3P46, ENSG00000227236
chr1	236143240	236143721	-0.95714	0.0134676	ERO1B, LGALS8-AS1, ENSG00000286142, ENSG00000237922
chr1	236534220	236534699	-1.41194	0.00136613	HEATR1, ENSG00000235371
chr1	239547968	239548329	0.176191	0.714383	CHRM3-AS1, CHRM3
chr1	239587097	239587495	-0.241535	0.610742	CHRM3, CHRM3-AS1
chr1	241551728	241552441	-0.522262	0.103641	EXO1, ENSG00000288723, MAP1LC3C, BECN2
chr1	241627587	241627788	-0.433109	0.428213	CFL1P4, FH, DESI2
chr1	243421751	243422251	-0.894678	0.0278997	ENSG00000229960, ENSG00000289439, RN7SL148P
chr1	243483098	243483348	0.227169	0.656831	RN7SL148P, LINC02774
chr1	243803603	243804101	-1.27845	0.00737757	ENSG00000279774, AKT3-IT1
chr1	243849106	243849301	0.507174	0.227734	RN7SL148P, AKT3-IT1, ENSG00000286486
chr1	244074838	244075172	-0.0968859	0.846845	ENSG00000287531, AKT3
chr1	244100764	244100965	-0.926924	0.211861	ADSS2, ENSG00000232184, FCF1P7
chr1	244299501	244300040	-0.143775	0.676022	SDCCAG8, MIR4677, ENSG00000286486
chr1	244729513	244729741	-0.370902	0.435339	ENSG00000232059, CATSPERE
chr1	244918556	244919042	0.565384	0.157868	ENSG00000272195, ENSG00000273175
chr1	245953419	245953812	-0.658642	0.133228	RNU6-999P, ENSG00000286747
chr1	245953994	245954164	-0.292527	0.630292	SMYD3-IT1, TFB2M
chr1	246569645	246569926	-1.01514	0.0143801	RPL7AP82
chr1	246724709	246724863	0.260888	0.650352	LINC01743, SMYD3
chr1	247210346	247211108	0.382732	0.0477253	ZNF496, ZNF669, ZNF695
chr1	247363100	247363341	1.02791	0.0352103	ENSG00000228982, ENSG00000224014, ENSG00000214144, OR2G2
chr1	247373787	247374140	-0.224725	0.618399	OR2B11, OR2W5P, OR2W5P, OR2B11
chr1	247407152	247407688	0.0336637	0.92227	OR2W5P
chr1	247409938	247410405	-0.416527	0.179317	OR2W5P
chr1	248611962	248612232	-1.57937	0.00401085	OR14I1, ZNF692-DT, OR2T1, OR2T1
chr1	248863230	248863471	0.0782784	0.850184	PGBD2
chr1	248873474	248874503	1.03045	2.7254e-05	PGBD2
chr2	176500	176693	-0.195378	0.73215	ALKAL2, SH3YL1
chr2	438103	438341	-0.895855	0.0684563	ENSG00000283766, ALKAL2
chr2	637121	637254	-0.1436	0.829416	ENSG00000233633, LINC01875, ACP1, SH3YL1, ENSG00000283766
chr2	2613309	2613740	-0.462116	0.0710942	RNASEH1
chr2	3239265	3239542	-0.7824	0.0826986	ENSG00000289136
chr2	3558832	3558968	0.166483	0.738584	EIPR1, ENSG00000287126, ENSG00000290112, EIPR1
chr2	3651062	3651323	0.0886517	0.816842	ADI1, EIPR1
chr2	6909770	6910069	-0.329737	0.438048	ID2
chr2	6913836	6914089	-0.10162	0.817357	RNF144A, RSAD2
chr2	7059377	7059542	0.271593	0.676556	ID2-AS1, KIDINS220, CMPK2
chr2	7083966	7084182	0.447312	0.466375	RSAD2, RSAD2, NRIR
chr2	7430917	7431224	0.874317	0.0571873	RNU6ATAC37P, LINC01871, ENSG00000226506, ENSG00000230515, ENSG00000290050, ENSG00000290092, ID2-AS1, ID2, ENSG00000230515, LINC00298, RNU6ATAC37P, ID2
chr2	7450276	7451078	0.169306	0.586488	RSAD2, ID2, ENSG00000230515, ENSG00000232979, LINC00298, ENSG00000290050, ID2
chr2	7553200	7553364	-0.888322	0.250775	ENSG00000231083, ID2-AS1, ENSG00000229405, ENSG00000229727, LINC00298
chr2	7567561	7568128	0.0410225	0.943932	ID2, ENSG00000229727, NRIR, ID2-AS1, SNRPEP5
chr2	8457142	8457350	0.126735	0.832456	ID2, ENSG00000290050, ID2-AS1, ENSG00000213774, ENSG00000229727
chr2	8488012	8488523	0.674779	0.0897032	ENSG00000229405, ENSG00000289191
chr2	8685814	8686025	1.21478	0.00253211	ENSG00000271947, ENSG00000230515, RN7SKP112, ENSG00000229727, LINC01871, ENSG00000290050, ENSG00000229727, NRIR, ENSG00000229405, RNU6ATAC37P, LINC01871, ENSG00000289191, ENSG00000229727, ENSG00000230515
chr2	9424087	9424231	-0.144323	0.793924	ENSG00000243491, ENSG00000240980, ENSG00000240687, ENSG00000240980
chr2	9607807	9608415	0.818661	0.0430735	RNU4-73P, ENSG00000271855, IAH1
chr2	9739559	9739759	0.129087	0.821957	ENSG00000188525, ENSG00000212558, ADAM17, IAH1
chr2	9844676	9844846	-1.32151	0.028599	KLF11, ENSG00000287305
chr2	10029080	10029369	0.0566625	0.914669	ENSG00000260077, SNORA80B, ENSG00000287305
chr2	10331726	10332286	-0.134589	0.731643	HPCAL1, ODC1, ENSG00000285872, ENSG00000269973
chr2	10493582	10493976	-0.405692	0.320542	GRHL1, ENSG00000260077, RRM2, ENSG00000289033
chr2	11129897	11130176	0.594661	0.0976608	KCNF1, RNU7-176P, ENSG00000228496, PDIA6, LINC01954, ROCK2, LINC01954, E2F6, RNU7-176P
chr2	11750580	11750798	-0.21038	0.630876	MIR548S
chr2	11753900	11754635	0.256087	0.321912	ENSG00000225649, ENSG00000270488, ENSG00000286427
chr2	11775570	11775802	-0.58317	0.280933	NTSR2, MIR3125, ENSG00000230790
chr2	11830286	11830679	0.213168	0.590884	ENSG00000290030, ENSG00000285876, ENSG00000225649, MIR3681HG, ENSG00000223360, MIR3681, RNU6-843P, ENSG00000261117, ENSG00000261117, ENSG00000225649, ENSG00000261117
chr2	11863711	11863919	0.567778	0.175331	MIR3125, MIR3681HG, RNU6-843P, RNU6-843P, ENSG00000261117, ENSG00000225649, ENSG00000285876, RNU6-843P
chr2	11945520	11945761	-0.375925	0.491324	ENSG00000285876, ENSG00000289856, ENSG00000290030, MIR3125, SNORD18
chr2	12177745	12177896	0.571865	0.391369	ENSG00000290030
chr2	12412870	12413276	-0.906868	0.0580176	ENSG00000285876, MIR3125, ENSG00000261117, ENSG00000290030, LPIN1, ENSG00000285876, MIR4262
chr2	12456272	12456764	-0.166489	0.718131	ENSG00000261117
chr2	12488472	12488643	0.187553	0.729217	ENSG00000290030, ENSG00000286427
chr2	12493038	12493459	-0.398049	0.346903	RNU6-843P, ENSG00000230790
chr2	12495557	12495722	-0.631055	0.276779	ENSG00000285876
chr2	12502869	12503090	0.144437	0.767985	LPIN1
chr2	12507333	12507686	-0.0060208	0.98911	ENSG00000261117, ENSG00000286427, RNU6-843P, RNU6-843P, ENSG00000225649, MIR4262
chr2	12554690	12555185	-0.468839	0.262769	ENSG00000285876, SNORD18, ENSG00000286427
chr2	12709194	12709424	-0.437025	0.481658	ENSG00000225649, ENSG00000225649, RNU6-843P, MIR548S, ENSG00000290030, RNU6-843P, ENSG00000225649, MIR548S, ENSG00000285876
chr2	12716032	12716210	0.012166	0.981178	MIR3681, ENSG00000290030
chr2	12717404	12717537	0.894001	0.0502797	ENSG00000285876, MIR4262, ENSG00000290030
chr2	12721676	12721821	-0.965287	0.0643718	MIR3681HG
chr2	12728245	12728774	0.86931	0.0170834	ENSG00000285876, ENSG00000290030, MIR3681HG, ENSG00000225649, RNU6-843P, LPIN1, MIR3681, ENSG00000225649
chr2	15965737	15966054	0.35253	0.406518	MYCNOS, ENSG00000226041, ENSG00000271315, ENSG00000226041
chr2	15968405	15968896	-0.921261	0.0300242	ENSG00000285354, MYCN
chr2	19900192	19900357	-0.265978	0.625062	LINC01376, PUM2
chr2	19900642	19900894	0.340814	0.492857	LINC01376, RDH14, MIR4757, HS1BP3, ENSG00000234597
chr2	20576632	20576923	0.086332	0.85888	ENSG00000290108, LAPTM4A, RNA5SP86, RNA5SP86
chr2	20822108	20822294	-0.406233	0.374417	RNA5SP86, GDF7
chr2	23496997	23497445	0.381847	0.392438	ENSG00000223530
chr2	23891973	23892335	-0.0625947	0.896508	FKBP1B
chr2	23925998	23926257	-0.00539054	0.990896	TP53I3, SF3B6, WDCP, PGAM1P6
chr2	23926332	23926769	1.05625	0.00286153	RNU6-370P, SF3B6, SF3B6
chr2	23940793	23941071	0.707632	0.0823112	SF3B6, SF3B6, SF3B6, MFSD2B, FKBP1B, PFN4
chr2	24613161	24613394	-1.32803	0.0513182	ADCY3, ENSG00000271936, CENPO
chr2	24926955	24927205	0.177956	0.756346	ENSG00000286829, RNA5SP88, ENSG00000251805
chr2	25161568	25161744	1.47912	0.00404717	ARNILA, POMC, ADCY3, ENSG00000286829, DNAJC27-AS1
chr2	25215987	25216358	1.4571	0.000284214	MIR1301, DNAJC27, DTNB, CENPO
chr2	25273415	25273627	0.320704	0.547574	DTNB
chr2	25277274	25277485	1.27152	0.00534788	TPM3P7
chr2	25286026	25286285	-0.160398	0.739988	DNMT3A, ENSG00000289567
chr2	25294812	25295467	0.49038	0.175675	ENSG00000289567
chr2	25314309	25314778	0.123033	0.761617	DTNB, MIR1301, ARNILA
chr2	25341030	25341317	1.19055	0.0105634	ARNILA, DNAJC27
chr2	25362713	25362986	0.361715	0.387225	GAREM2
chr2	25376816	25377439	0.783769	0.00149117	POMC
chr2	25522201	25522505	-0.114005	0.851292	ENSG00000289567, DNMT3A, POMC, DTNB-AS1, ARNILA
chr2	25851767	25852201	-0.194034	0.660011	EMP2P1
chr2	25877434	25878119	0.556991	0.0720766	RNU6-942P
chr2	25916310	25916461	-0.0191101	0.981998	SMARCE1P6
chr2	26044235	26044388	-0.605083	0.45284	ADGRF3, RNU6-942P, ASXL2
chr2	26245889	26246087	-0.218557	0.67758	ENSG00000286707, ENSG00000286707, SELENOI, ENSG00000218682, ENSG00000286707
chr2	26298823	26299297	0.450145	0.30158	HADHA, GAREM2, OTOF
chr2	26503246	26503400	-0.14398	0.813268	FAM166C, KIF3C
chr2	26503483	26503871	-0.0491172	0.907226	UQCRHP2, GAREM2
chr2	27081180	27081642	-0.0468818	0.90725	ABHD1, ENSG00000259080, EIF2B4, KRTCAP3, ENSG00000272056, DNAJC5G, ZNF513, ATRAID, OST4
chr2	27735625	27735924	0.715744	0.125729	ENSG00000277035, MIR4263, SNRPGP7, SNRPGP7, RPL23AP34
chr2	27891179	27891378	0.564968	0.222471	MRPL33, ENSG00000270640, MYG1P1, ENSG00000270210
chr2	28359255	28359714	0.423947	0.285978	MYG1P1, ENSG00000227938, RBKS
chr2	28390254	28390780	0.719067	0.00931779	ENSG00000206731, MYG1P1, MRPL33, ENSG00000277035, ENSG00000227938, BABAM2, SNRPGP7, ENSG00000227938
chr2	28409262	28409681	0.0668983	0.87963	ENSG00000270640, MYG1P1, SLC4A1AP, MYG1P1
chr2	28410265	28410550	0.132877	0.77838	ENSG00000289326, LINC01460, RBKS, ENSG00000270210, FOSL2-AS1
chr2	28423989	28424159	-1.34354	0.0444919	PPP1CB-DT
chr2	28424312	28424532	-0.904274	0.133673	MRPL33, BABAM2, MRPL33
chr2	28566774	28567110	1.01697	0.00165578	PPP1CB, SPDYA, PPP1CB, PPP1CB-DT, ENSG00000273233, WDR43, SNORD92
chr2	28614026	28614226	-0.950767	0.085308	PPP1CB-DT, PPP1CB-DT, PPP1CB, PPP1CB-DT
chr2	28621575	28621824	0.213684	0.640293	WDR43, ENSG00000230730, PPP1CB, PPP1CB-DT
chr2	29015111	29015366	-0.899667	0.0294801	TOGARAM2
chr2	30208490	30208621	-0.347643	0.683141	LBH
chr2	30225108	30225409	0.363703	0.440926	ENSG00000287658, LCLAT1, ENSG00000280154, ENSG00000233862
chr2	30252995	30253397	-0.0682566	0.879396	LBH, LINC01936
chr2	30261731	30262051	1.17851	0.00679842	LINC01936, LCLAT1, ENSG00000280154
chr2	30266248	30266490	-0.66228	0.14562	ENSG00000280154, ENSG00000280154
chr2	30337057	30337381	0.102596	0.826473	LBH, YPEL5
chr2	30337669	30337810	-0.446154	0.417809	ENSG00000280154, LCLAT1, H3P5, LCLAT1
chr2	30366538	30366715	0.422899	0.421895	LBH, H3P5, ENSG00000278908, SNORA10B, YPEL5, SNORA10B
chr2	30421807	30421961	0.118261	0.840774	LBH
chr2	30422057	30422812	-0.0442758	0.883821	H3P5
chr2	30447752	30447958	0.479852	0.300452	YPEL5, LBH, LINC01936, ENSG00000280154, ENSG00000280154, LBH
chr2	30503439	30503569	-0.751544	0.359599	SNORA10B, YPEL5, LBH
chr2	31318755	31319063	0.281441	0.57031	RNA5SP90, GALNT14
chr2	32039301	32039443	-0.494071	0.446974	ENSG00000271228, SLC30A6
chr2	32591967	32592384	-0.847268	0.0462799	BIRC6-AS2
chr2	33477674	33477896	-0.631652	0.178093	SLC25A5P2, ATP6V0E1P3, RASGRP3
chr2	33598516	33598793	-0.0927349	0.816587	MIR4765
chr2	37390313	37390800	1.22513	0.000103074	CDC42EP3, ENSG00000225402, PIRAT1, GAPDHP25, NDUFAF7, ENSG00000225402
chr2	37536001	37536198	0.977517	0.058013	ENSG00000290100
chr2	37586050	37586548	-0.369702	0.238003	CYP1B1-AS1, LINC03063, PIRAT1, PRKD3
chr2	37626247	37626521	-0.133756	0.784151	CDC42EP3-AS1, ENSG00000287316, ENSG00000225402
chr2	37635157	37636145	0.00914961	0.971367	PRKD3, ENSG00000285925, PIRAT1, ENSG00000285925, RNU6-1116P, LINC03063
chr2	37648761	37648917	-0.398742	0.538196	RNU6-1116P, LINC03063, ENSG00000287316
chr2	37670986	37671225	0.787462	0.0820891	CEBPZ, ENSG00000287316
chr2	37683977	37684172	-0.907636	0.0768425	CDC42EP3-AS1, PIRAT1, PRKD3
chr2	38528096	38528420	-0.00442179	0.994291	RN7SL96P, ENSG00000227292
chr2	38535957	38536087	0.613728	0.293776	NPLP1, NPLP1, MORN2, GEMIN6
chr2	38536138	38536374	0.697631	0.0916413	MORN2, SRSF7, ASS1P2, SRSF7
chr2	38663902	38664144	-0.392186	0.401779	SRSF7, ENSG00000235586
chr2	38666996	38667553	0.762076	0.00556124	HNRNPLL
chr2	38709814	38710047	0.641041	0.190581	ENSG00000271443
chr2	38750407	38750687	1.66084	0.000152643	HNRNPLL, ENSG00000271443, HNRNPLL, GEMIN6, ENSG00000235586, ENSG00000271443
chr2	39128118	39128377	-0.748033	0.102081	SOS1
chr2	39128911	39129413	0.434608	0.122628	SOS1, RNU6-198P
chr2	39216852	39217548	0.516207	0.10561	RNU6-198P, MORN2
chr2	39228180	39228384	0.499393	0.257447	SOS1, ARHGEF33, ENSG00000225284, SOS1-IT1, ENSG00000271443, RNU6-198P, SOS1, SRSF7, SOS1-IT1
chr2	39437831	39438223	0.232297	0.599636	ENSG00000289003, ENSG00000273035
chr2	41840731	41841568	0.485919	0.0170735	COX7A2L, EML4, EML4, LINC02898, PKDCC
chr2	42102022	42102605	0.98732	0.00116189	EML4-AS1, EML4-AS1, RNU4-63P
chr2	42106064	42106260	-0.367196	0.410641	KCNG3
chr2	42124042	42124372	-0.7542	0.115175	EML4, CHORDC1P1, RPS12P4
chr2	42133006	42133543	0.841466	0.00236581	RPS12P4, EML4-AS1, EML4-AS1, RNU4-63P
chr2	42196797	42196913	0.302836	0.668551	EML4-AS1, RNU4-63P, RPS12P4, RPS12P4, LINC02898
chr2	42663189	42663424	0.0834059	0.876195	COX7A2L, COX7A2L, COX7A2L, KCNG3, ENSG00000221300, VDAC1P13, RNU4-63P
chr2	42809800	42811310	1.08487	3.92715e-06	ENSG00000234936, ENSG00000288886
chr2	43059228	43059919	0.435364	0.291643	ENSG00000233978, ENSG00000286796, ENSG00000234936
chr2	43131057	43131628	1.43553	0.000103808	ENSG00000234936, ENSG00000234936, LINC02580
chr2	43149466	43149782	-0.175011	0.734405	LINC02580
chr2	43174383	43174884	0.928945	0.00188904	LINC02580, ENSG00000287387
chr2	43194847	43195400	0.560994	0.046867	LINC02580, ENSG00000287387, ENSG00000286796, ENSG00000286796, RN7SL531P
chr2	43219940	43220202	1.06567	0.00546966	CHORDC1P1, ENSG00000286796
chr2	43426350	43426870	-0.0745217	0.844602	ENSG00000234936, ENSG00000234936, LINC01819
chr2	44087263	44087485	1.56445	0.000862235	PREPL, PDSS1P2, PREPL, ENSG00000225156, RPL12P19
chr2	44362517	44362665	0.665663	0.181603	LRPPRC, PDSS1P2, RNU6-566P
chr2	45610559	45610730	0.510393	0.301541	KRTCAP2P1
chr2	46239140	46239372	-0.52044	0.359613	ENSG00000279254
chr2	46500154	46500539	-0.0921338	0.836618	RPL26P15, PIGF
chr2	46985658	46985851	-0.555222	0.217763	EPCAM-DT
chr2	47272387	47272671	1.03673	0.0204195	CALM2, ENSG00000272814, TTC7A, MCFD2
chr2	47520888	47521728	-0.0207705	0.951509	RPL36AP15, RBISP5, EPCAM, KCNK12
chr2	48313643	48313834	-0.0205071	0.971367	PPP1R21-DT
chr2	48315407	48315805	0.602155	0.0522411	RPS27AP7, FBXO11, PPP1R21-DT
chr2	48357074	48357262	-0.408035	0.425335	RPS27AP7, VN1R18P, ENSG00000230773, FBXO11
chr2	53995056	53995265	-0.0165248	0.981816	CDPF1P1, GPR75, HMGB1P31
chr2	54422331	54422596	0.784684	0.116726	ACYP2
chr2	54558763	54558903	0.231952	0.678948	ENSG00000289627, PNPT1
chr2	54560234	54560353	0.942269	0.060794	ENSG00000289065, ENSG00000289627, ACYP2
chr2	54572892	54573156	-0.290923	0.47517	ENSG00000289065, SPTBN1, SPTBN1-AS2, CDPF1P1
chr2	54580043	54580297	-0.593236	0.242621	HMGB1P31, ENSG00000241114
chr2	54597200	54597441	-0.525081	0.268738	ENSG00000212175, ASB3, SPTBN1-AS2
chr2	54597549	54597727	-0.264553	0.696553	SPTBN1, RPL23AP32, CHAC2, SPTBN1-AS1
chr2	54606675	54606880	-0.58872	0.195263	ACYP2, ENSG00000272156
chr2	54897773	54898205	-0.662657	0.16124	CCDC88A, SPTBN1-AS1, RNU6-221P, CCDC88A
chr2	55133662	55134307	0.401865	0.313876	SPTBN1, ACYP2, CLHC1
chr2	55223353	55223939	0.67414	0.0351742	RNU6-433P, ENSG00000290071, PNPT1, BTF3P5
chr2	55519968	55520307	0.406087	0.305693	CCDC88A, CLHC1, PPP4R3B, CDPF1P1, MTIF2
chr2	55693389	55693508	0.257976	0.656743	CDPF1P1
chr2	60756760	60757078	0.416786	0.33524	RNU4-51P, ENSG00000236498, RPL21P33
chr2	60818362	60818646	0.0617245	0.915014	RNA5SP95, REL-DT, SANBR
chr2	60819368	60819891	0.365931	0.34463	ENSG00000267520, RN7SL632P, PUS10
chr2	61426340	61426636	-0.103709	0.821328	ENSG00000289855, C2orf74-AS1, USP34, USP34, C2orf74, ENSG00000229831, RNA5SP95, ENSG00000285857
chr2	61694451	61695150	1.45973	2.12293e-06	AHSA2P, ENSG00000273302, ENSG00000236498, SNORA70B, ENSG00000285857
chr2	61906000	61906183	-0.689338	0.287155	XPO1, WDPCP, ENSG00000229839
chr2	64101140	64101618	0.497231	0.278584	ENSG00000225889, LINC01805, ENSG00000238012, AFTPH
chr2	64101728	64101930	0.215675	0.722122	ENSG00000287123, LINC01800, RPS10P9
chr2	64283707	64283908	0.649511	0.184531	RN7SL211P, LINC00309, PELI1, SERTAD2
chr2	64325497	64325774	0.46354	0.235198	ENSG00000270354, LINC00309, PELI1, ENSG00000287123, LINC01805, ENSG00000228079, ENSG00000237217, RN7SL341P
chr2	64325997	64326473	1.14614	0.000128271	ENSG00000226756, LINC01805, ENSG00000228079, LINC01800, PELI1, LINC01805, LINC01800, LINC01805
chr2	64609222	64609601	0.926807	0.0172452	ENSG00000237217, MIR4434, RN7SL211P, LINC01800, ENSG00000288986, ENSG00000288986, ENSG00000287123, LINC02576, SERTAD2, ENSG00000288986, ENSG00000226756, ENSG00000228079
chr2	64643341	64643521	-0.616595	0.234322	ENSG00000238012, SERTAD2, SERTAD2, RNU6-548P, AFTPH-DT, ENSG00000288986, ENSG00000288986, LINC01800, LINC02245, ENSG00000287123, ENSG00000287123, ENSG00000288986, ENSG00000225889, LINC02579, ENSG00000287123
chr2	64699807	64700489	-0.394286	0.366129	RN7SL341P, PELI1, ENSG00000287123
chr2	64767163	64767276	0.567501	0.366271	LINC02579, RPS10P9, AFTPH-DT, LINC02579
chr2	64767783	64768467	1.21894	0.000102029	RNU6-100P, LINC01800, LINC02579, SERTAD2, ENSG00000226756, ENSG00000226756
chr2	64819752	64820127	0.092395	0.853171	PELI1, LGALSL, RNU6-100P, ENSG00000226756, ENSG00000288986, SERTAD2, MIR4434, SERTAD2
chr2	64865640	64865844	1.40839	0.00158663	LINC01805, LINC02579, LINC01805, ENSG00000288986, RPS10P9, SERTAD2, RNU6-100P, MIR4433A, SERTAD2, RNU6-100P, ENSG00000226756
chr2	64917709	64917968	1.15148	0.00783258	ENSG00000226756, LGALSL-DT, LINC02579, AFTPH
chr2	64917999	64918127	0.478288	0.485088	MIR4434, LINC02579, LINC02576, LINC02245, RNU6-100P
chr2	64946292	64946710	0.563374	0.177983	CEP68, ENSG00000228079, LINC02576, LINC02579, ENSG00000238012
chr2	64988807	64988973	2.0332	6.00689e-05	LINC02245, ENSG00000288932, RN7SL341P, AFTPH-DT, RNU6-100P, AFTPH-DT
chr2	65057490	65057690	-0.338959	0.429722	ACTR2, RNU6-548P, MIR4433A, ENSG00000226756
chr2	65064795	65065049	-0.513564	0.354838	RAB1A, ENSG00000232693, RAB1A, RN7SL211P, RN7SL635P
chr2	65301008	65301487	-0.0258621	0.944851	RN7SL635P, RN7SL635P
chr2	65382801	65383328	0.827028	0.0201446	RN7SL635P
chr2	65430502	65430965	0.00929624	0.98456	ACTR2, CEP68
chr2	68203647	68204082	-0.657165	0.0977948	PPP3R1, PPIAP64, ENSG00000289156
chr2	68466390	68466629	0.0770932	0.87635	GKN2, GKN1, PROKR1, APLF, PROKR1, GKN2, LINC01888, LINC01890, GKN3P, ARHGAP25
chr2	68714936	68715120	-0.795516	0.14998	LINC01890, LINC01890, GKN3P
chr2	68721589	68721748	0.220895	0.715456	WDR4P2, BMP10, GKN3P, FBXO48
chr2	68727034	68727341	-0.0222499	0.964811	LINC01890, ENSG00000214525, ENSG00000273064, GKN3P, GKN3P, ENSG00000214525
chr2	68751813	68752036	0.808628	0.0502133	BMP10, GKN3P, LINC01888, LINC01890
chr2	68762782	68763025	0.657839	0.134384	GKN2, GKN3P, ARHGAP25
chr2	68796405	68796628	-1.17256	0.0993063	ARHGAP25, FBXO48, GKN3P, PNO1
chr2	68908415	68908772	0.24986	0.495295	FBXO48, WDR4P2, ENSG00000214525
chr2	69648680	69648824	0.0740403	0.898164	RN7SL470P, SMANTIS
chr2	69714723	69714968	0.358701	0.433087	SNRPG, ENSG00000233849, SNORA36C, NFU1, ENSG00000289250, B3GALNT1P1, AAK1
chr2	69724727	69724915	1.16214	0.0217857	MXD1, ENSG00000233060, ENSG00000275381, ANXA4, ENSG00000275381, RPL23AP92, SNRNP27, GFPT1, PCYOX1
chr2	69830391	69830591	0.179256	0.746485	AAK1, LINC01816, AAK1, RN7SL604P, ENSG00000231024, B3GALNT1P1, SNORA36C, MRPL36P1
chr2	69946643	69947131	-0.28604	0.532854	MXD1, ENSG00000233849, LINC01816
chr2	70104766	70104881	-1.18164	0.103018	ENSG00000233060, SNRNP27
chr2	70108758	70109183	0.762088	0.0161476	LINC01816, ENSG00000231024, PCBP1-AS1
chr2	70124066	70124445	1.53875	0.000158061	SNRNP27, ENSG00000233060, ENSG00000233060, RN7SL604P
chr2	70124576	70124977	1.43445	0.000342846	MXD1, ASPRV1, SNRNP27
chr2	70141127	70141328	-0.182444	0.732402	RN7SL470P, MXD1, PCBP1-AS1, MIR1285-2, ENSG00000233060
chr2	70142102	70143032	1.8484	2.53588e-07	AAK1, SNRNP27, ENSG00000233060, ENSG00000231024, RN7SL604P
chr2	70301322	70301744	1.15557	0.00410722	ENSG00000231024, CD207, ENSG00000231024, ANKRD53, FIGLA, ENSG00000277764, ENSG00000275381, ENSG00000233060, SNRNP27, SNRNP27, ENSG00000235035, ELOCP21, RN7SL160P, TGFA
chr2	70524244	70524378	-0.29828	0.699453	RPL23AP92, BRD7P6, ENSG00000229229, ENSG00000275381, ENSG00000229229, CLEC4F, GFPT1, BRD7P6
chr2	70655338	70655471	0.133107	0.877095	ASPRV1, LINC01143, LINC01143, MOB4P1, HMGN2P21, ATP6V1B1-AS1, FIGLA, ATP6V1B1-AS1, CD207, TEX261, ADD2, CLEC4F, ADD2, VAX2, CD207, ENSG00000277764
chr2	71001143	71001387	0.75202	0.0918466	ANKRD53, ENSG00000236469, RN7SL160P, RNU6-105P, ENSG00000272735
chr2	71130975	71131130	-0.654384	0.235503	PAIP2B, ENSG00000272735, ENSG00000272735, OR7E91P, ENSG00000236469, ENSG00000289463
chr2	73175718	73176005	0.394666	0.379766	SFXN5, SPR, ENSG00000278060, ENSG00000272702, SPR, ENSG00000212378
chr2	73212587	73212785	0.0982158	0.830315	PRADC1, ENSG00000272702, RNU6-111P, ENSG00000272702, ENSG00000278060, SFXN5
chr2	73386439	73386624	0.234045	0.641972	PRADC1, CCT7, TPRKB
chr2	73971083	73971474	0.424925	0.338089	ENSG00000287250, TET3, ENSG00000279181, INO80B-WBP1, ACTG2, MOB1A, DGUOK-AS1, ENSG00000279201
[truncated: 7,584 more rows]

## Sheet: Supplementary Table 6
rsID	Genomic Location	TF Motif	eQTL Genes
[truncated: 17 more rows]

## Sheet: Supplementary Table 7
rsID	Genomic Location	Scoring Interval	Gene Name	Gene Type	Output	Variant Scorer	Track Name	Biosample	Transcription Factor	Histone Mark	Raw Score	Quantile Score
[truncated: 1,644 more rows]
